# Supplementary material for: ‘Age specific variations in ovarian reserves in healthy fertile and infertile women: A cross sectional study
Source: PLoS One. 2024 Oct 24;19(10):e0308865. doi: 10.1371/journal.pone.0308865 (PMC11500972; doi:10.1371/journal.pone.0308865)
Supplement: S1 Rawdata — (XLSX) [file pone.0308865.s001.xlsx]

## Sheet: AFC-Infertile
AGE	AFC
29.1	15
40	11
36	10
32.1	10
32.1	22
33.1	10
31.1	14
23.6	20
22.2	14
29.1	10
31.1	17
28.1	9
34.1	11
27.3	22
32.1	12
30.1	13
38.1	10
39.1	10
36	18
34.1	10
22.3	12
26.3	11
28.1	6
30.1	10
31.1	10
34.1	6
36	14
31.1	15
26.2	5
34.1	10
28.1	11
23.4	12
25.2	9
33.1	15
28.1	12
30.1	17
25.4	11
30.1	13
35.1	14
36	20
29.1	13
32.1	15
30.1	19
32.1	16
35.1	22
28.1	8
36	7
29.1	14
29.1	18
28.1	11
31.1	7
29.1	14
26	6
27.1	19
28.1	25
26	20
40	2
27.1	20
32.1	30
36	5
27	19
33.1	14
33.1	15
29.1	13
26.1	11
30.1	14
29.1	25
27.4	12
32.1	15
32.1	10
28.1	15
29.1	17
32.1	10
28.1	13
30.1	14
30.1	19
27.4	11
29.1	6
28.1	2
35.1	1
27.4	8
33.1	5
27.5	16
29.1	2
25.3	18
26.2	12
28.2	9
30.1	20
30.1	16
32.1	9
30.1	10
26.2	7
37	8
28.2	14
27	20
37	8
33.1	16
30.1	18
30.1	20
28.2	2
27	5
27.5	15
35.1	17
37	14
25.2	15
29.1	11
27.5	18
30.1	13
25	10
23.3	15
34.1	1
30.1	15
23.3	13
36	12
32.1	9
26.3	8
32.1	12
27.6	2
22.6	7
32.1	8
34.1	7
32.1	3
32.1	10
32.1	30
34.1	5
32.1	3
27.7	9
23.7	18
31.1	11
36	6
29.2	4
36	4
38.1	9
33.1	11
31.1	13
27.7	8
37	4
31.1	12
28.2	7
35.1	7
27	10
22.8	15
22.2	14
26.4	14
33.1	13
33.1	8
25.3	13
32.2	20
31.1	20
32.2	12
38.1	13
29.2	12
23.2	20
27.3	15
40	8
33.1	10
28.2	7
33.1	10
30.1	14
28.2	12
28.2	16
34.1	14
25.2	20
39.1	7
26.5	8
23.3	13
23.4	35
31.1	11
32.2	18
27.3	11
30.1	16
30.1	16
28.2	18
22.5	17
30.1	14
23.4	10
28.3	11
32.2	9
29.2	10
23.7	19
33.1	12
33.1	20
31.1	20
34.1	3
37	16
29.2	15
28.3	15
22.7	11
22.9	16
24	10
28.3	11
30.1	19
31.1	10
36	14
28.3	17
33.1	10
38.1	17
29.2	11
24.3	17
23.5	30
31.1	13
25.6	18
31.1	15
27	13
28.3	19
31.1	11
29.2	20
31.1	2
30.1	13
24.6	8
28.3	11
36	17
30.1	16
26.4	17
28.3	13
25.5	13
33.1	10
26.3	16
26.3	11
31.1	12
32.2	15
32.2	13
32.2	14
32.2	16
25.5	20
30.1	14
28.3	15
29.2	8
36	12
24.4	17
27.2	10
30.1	14
27.2	12
23.5	30
28.3	14
30.2	13
26.6	16
26.7	15
27.2	20
28.3	19
20	24
30.2	14
35.1	3
35.1	19
31.1	17
24.3	13
28.3	9
22.4	16
27	13
34.1	14
28.3	7
36	12
28.3	20
35.1	14
30.2	10
28	7
39.1	11
30.2	20
26.7	20
35.1	10
25.4	16
30.2	18
33.1	12
21	30
26.6	10
29.3	9
31.2	14
26.6	13
26.6	13
37	4
25	14
35.1	7
22.1	10
38.1	8
30.2	16
27	4
21	18
30.2	13
34.1	17
29.3	11
33.1	8
26.7	10
29.3	20
24.3	2
30.2	11
24.2	18
27.1	4
26.8	8
29.3	6
25.6	13
34.1	15
33.1	16
33.1	13
32.2	8
21	15
33.1	13
29.3	13
35.2	6
32.2	13
36	9
32.2	14
38.1	20
32.2	12
30.2	4
25.3	4
29.3	16
38.1	2
35.2	15
40	6
28	18
26.8	10
24.2	12
27.1	16
37	20
36.1	3
24.3	14
33.1	16
26.9	14
33.1	15
24.4	14
25.5	19
28	16
36.1	13
30.2	11
40	14
25.2	12
29.3	18
27.7	13
26.5	13
26.5	11
32.2	20
29.3	10
23.5	12
34.1	10
26.4	10
24	16
35.2	12
35.2	6
29.3	18
30.2	16
25.2	13
36.1	11
31.2	11
25.1	19
22.1	10
26.3	12
28	8
35.2	13
31.2	4
33	15
29.3	26
30.2	7
31.2	30
31.2	10
27.7	10
27	10
32.2	18
33	30
30.2	13
29.3	7
23.3	19
24.1	20
39.1	7
32.2	7
33	15
36.1	20
26.1	17
23.2	18
24.1	12
30.2	7
32.2	20
28	15
22.8	36
30.2	20
25.2	16
28	8
30.2	14
28	4
35.2	11
30.2	18
25.3	19
35.2	18
25.2	6
35.2	19
26.2	19
27.8	8
34	14
26.4	6
35.2	20
27	18
34	14
37	20
22.7	17
31.2	8
30.3	13
28.4	10
36.1	2
31.2	8
30.3	16
31.2	18
28.4	16
30.3	8
27	18
25.8	20
35.2	3
35.2	6
36.1	11
31.2	20
35.2	15
30.3	15
25.8	7
26.6	16
33	17
33	14
26.7	13
31.2	12
34	20
32.2	6
25.6	18
32.2	12
30.3	12
28.4	18
28.4	12
34	11
32	14
33	12
37	9
30.3	11
30.3	7
26.9	18
30.3	10
31.2	10
34	18
33	12
27	5
25	14
30.3	16
33	20
32.3	19
28.4	16
23.2	20
29	11
30.3	11
28.4	15
36.1	5
33	4
38.1	4
22.2	17
32.3	11
30.3	14
30.3	14
27.9	4
33	17
33	11
28.4	16
22.3	20
30.3	14
32.3	18
32.3	10
30.3	18
32.3	14
30.3	20
33	14
33	20
26.5	12
32.3	10
27.9	6
25.4	18
20	19
35.2	13
26.4	14
30.3	3
34	16
28.4	15
36.1	12
36.1	7
36.1	2
33	10
27.8	13
36.1	15
40	16
25.3	15
32.3	11
30.3	18
25.2	15
30.3	5
24.2	25
32.3	20
31.2	4
32.3	7
28	14
35.2	9
29	12
29	10
35.2	10
23.3	5
33	6
35.2	15
28.5	17
28.5	18
38.1	11
30.4	16
27.7	20
31.2	19
26.3	24
30.4	19
24.3	16
36.1	11
26.2	20
30.4	20
26.1	17
34	16
33.2	9
25.1	15
38.1	15
28.5	14
34	16
36.1	15
27.6	18
32.3	20
34	7
24.5	18
29	20
33.2	18
29	15
34	13
21	16
32.3	15
26.1	20
27	20
31.2	11
24.6	20
27.4	9
36.1	5
23.4	18
25.1	20
35	10
23.5	16
26.5	16
36	12
34	1
33.2	11
30.4	10
35.3	12
26.5	19
28.5	10
27.4	13
35.3	13
33.2	10
26.6	16
23.2	17
29.4	16
32.3	6
29.4	8
37.1	9
35.3	8
29.4	16
30.4	14
29.4	20
34	4
33.2	8
34	17
31.2	33
30.4	13
31.2	15
29.4	9
35.3	4
32.3	16
36.2	9
30.4	14
38.2	16
33.2	15
34.2	18
36.2	13
25	7
26.8	12
27	20
28.5	3
37.1	8
37.1	4
28.5	14
28.5	9
36.2	10
30.4	19
32.3	19
20	3
38.2	6
24.4	12
31.2	17
34.2	15
22.8	11
26.7	18
32	18
38.2	3
30.4	13
31.3	10
27.2	14
30.4	9
33.2	8
32.4	15
28.5	16
31.3	15
29.4	20
28.5	17
25	20
29.4	7
25.2	13
34.2	11
30.4	20
32.4	19
33.2	15
33.2	4
32.4	8
33.2	13
23.4	10
30.4	24
33.2	24
33.2	16
34.2	18
39.1	6
26.5	17
31.3	20
30.4	19
32.4	4
27.1	8
30.4	10
28	3
21	16
30.4	13
30.4	5
36.2	5
34.2	6
35.3	13
34.2	15
30.4	11
25.6	10
36.2	22
35.3	10
31.3	10
32.4	7
33.2	10
30.4	13
36.2	3
30.4	6
37.1	5
26.4	10
26.3	19
38.2	1
29.4	9
30	16
30.5	1
38.2	4
23.5	17
30.5	2
26.2	12
31.3	5
27	11
28.6	27
36.2	12
32.4	32
24.4	19
27.2	9
27	27
31.3	16
32.4	12
30.5	6
36.2	9
38.2	12
33.2	5
35.3	9
30.5	12
32.4	4
28.6	10
37.1	3
32.4	8
27.2	8
32.4	29
34.2	15
27	22
27.2	16
31.3	3
30.5	15
40	2
36.2	18
25.4	12
31.3	16
28.6	22
30.5	15
26.2	10
29.4	5
34.2	14
36.2	7
31.3	16
39.2	9
30.5	10
29.4	6
33.2	7
23.6	10
31.3	3
36.2	8
31.3	5
34.2	5
35.3	5
30.5	15
34.2	17
30.5	16
33.2	7
32.4	8
28.6	11
26.1	8
25.4	7
31.3	12
36.2	5
35.3	11
30.5	6
32.4	15
36.2	15
36	12
39.2	1
31.3	18
32.4	20
27.3	10
30.5	6
26.4	8
29.4	22
34.2	12
36.3	1
30.5	18
24.6	24
35.3	5
28.6	13
35.3	1
26.5	3
35	20
28.6	20
27.4	11
33	2
37.1	15
29	15
37.1	12
30.5	20
35.4	11
24.6	10
34.2	10
30.5	20
37.1	17
22.6	7
36.3	4
25.3	16
31.3	20
30.5	9
34.2	12
35.4	16
30.5	16
34.2	10
27.5	20
31.3	15
29.5	6
32.4	20
35.4	15
22.3	12
31.3	17
35.4	11
38.2	4
31.3	13
37.1	10
29.5	12
38.2	38
29.5	14
30.5	16
37.1	14
25.2	23
26.4	12
34.2	10
34.2	6
32.4	2
38.2	8
22.4	19
28.6	14
27.5	20
34.2	14
33	15
31.4	9
34.2	7
28.6	13
29.5	12
30	16
36.3	18
26.2	20
25	20
30	10
30.6	15
25	9
35.4	4
35.4	3
40.1	6
38.2	2
37.1	8
28.6	8
33	12
24.3	16
36.3	1
30.6	3
29.5	14
32.4	6
28.6	7
31.4	6
40.1	6
27.4	18
30.6	8
30.6	20
24.4	19
37.1	10
35.4	3
30.6	30
34.2	37
38.2	1
35.4	2
24.5	14
33.3	16
39.2	9
35.4	2
33.3	2
35.4	16
23.8	16
35.4	7
28.7	20
36.3	3
39.2	15
24	30
34.2	7
31.4	18
32.4	8
33.3	20
24	25
25.5	7
32.4	4
25.5	1
40.1	5
36.3	12
37.1	8
35.4	10
23.7	11
31.4	13
28.7	36
33.3	22
38.2	22
29.5	9
40.1	10
26.2	9
30.6	15
29.5	13
28.7	1
29.5	20
28.7	13
28.7	5
24	25
31.4	8
26.2	18
26.3	13
24	27
40.1	2
30.6	7
40.1	2
28.7	12
32.4	24
28.7	12
27.2	27
24.2	11
32	5
33.3	19
40.1	24
32.5	8
27.1	3
33.3	3
30.6	6
39.2	3
37	7
30.6	38
33.3	31
35.4	8
32.5	8
32.5	8
34.2	11
28.7	8
38.2	2
39.2	15
25.5	27
37.2	9
33.3	3
33.3	24
26.3	13
24.3	13
36.3	10
34.2	10
37.2	18
26.5	4
27	14
37.2	11
34.2	7
23	6
29.5	6
38.2	5
32.5	15
31.4	10
23	15
34.2	13
28.7	5
36.3	23
26.4	7
25.6	27
32.5	10
36.3	11
33.3	10
27.1	4
36.3	1
31.4	3
32.5	12
31.4	14
26.4	17
39.2	2
35.4	11
33.3	15
33.3	10
28.7	7
24.5	13
32.5	10
31.4	6
29.5	12
28.7	10
36.3	15
30.6	18
28.7	14
29.5	20
28.7	1
33.3	13
36.3	6
34	10
31.4	7
30.6	9
22.6	13
39.2	6
30.6	12
27	20
34.3	21
36.3	15
29.5	4
30.6	10
28.8	16
36.3	9
34.3	5
32.5	7
28.8	7
30.6	15
21	13
34.3	14
29.5	13
34.3	15
28.8	11
38	7
27.4	8
37.2	10
38.3	12
21	13
31.4	7
28.8	26
34.3	22
28.8	16
27	20
35	11
29.5	10
34.3	4
31.4	7
38.3	9
28.8	15
30.6	5
26.5	9
30.6	18
33.3	12
30.6	12
29.5	17
39.2	19
34.3	16
40.1	2
33.3	11
35.5	11
27	18
33.3	4
39.4	7
28.8	24
25.5	17
26.5	14
28.8	11
27.5	12
32.5	19
35.5	8
28.8	16
28.8	24
35.5	23
30.6	6
28.8	17
32.5	26
30	11
35.5	4
30	15
33.3	13
27	19
30.7	11
21	8
29	27
33.3	16
25.4	8
32.5	2
33	12
31.4	15
29.6	1
33	10
37.2	8
37.2	10
31.4	15
36	7
37.2	18
32.5	17
30.7	19
30.7	9
38.3	1
34.3	12
35.5	9
30.7	3
29.6	7
28.8	5
26.1	8
35.5	16
27	15
26.1	18
29.6	15
34.3	14
31.4	23
40.1	8
32.5	5
30.7	16
33.4	5
36.4	2
36.4	13
30.7	8
34.3	7
25.7	10
30.7	12
27.5	7
28.8	9
23	15
27	12
29.6	3
24.9	1
29.6	9
38.3	8
38.3	3
29.6	10
29.6	8
32.5	40
32.5	13
25.7	9
24	15
27	16
36.4	5
24	18
38.3	5
30.7	11
25.8	11
27.4	2
30.7	12
33.4	4
34.3	5
28.8	7
26	12
29.6	12
27	2
28.8	14
28	18
36.4	9
30.7	29
33.4	33
39.4	4
28.9	3
34.3	6
31.4	2
24.1	6
29.6	6
39.4	17
36.4	17
28.9	11
36.4	3
27.3	6
32.5	11
25.8	2
36.4	11
31.4	13
34.3	8
28.9	12
28.9	34
33.4	4
39.4	14
34.3	13
29.6	6
31.5	13
27	20
28.9	15
35.5	7
29.6	7
35.5	35
35.5	13
28.9	16
33.4	12
28.9	21
30.7	6
29.6	11
33.4	25
38.3	12
29.6	22
36.4	3
40	3
26.5	18
32.5	5
38.3	2
33.4	10
32	11
24.2	11
35.5	7
31.5	36
37.2	8
25.7	12
38.3	4
34.3	13
25.6	25
33.4	8
34.3	14
32.6	4
30.7	9
25.7	32
29.6	20
30	22
25.6	16
32.6	4
38.3	4
32.6	16
32.6	8
27.2	5
34.3	12
29.6	16
35.5	20
30.8	13
27	8
36.4	6
28.9	10
30.8	29
38.3	5
33.4	5
32.6	14
34.3	7
38.3	3
29.6	9
34.3	9
32.6	2
36.4	4
27.3	9
29.6	24
36.4	12
30.8	12
29.6	12
32.6	14
29	6
38.3	4
39.4	7
39.4	4
40.2	7
25.8	13
25.9	16
25.9	4
26.7	11
27.3	12
34.4	1
37.2	6
34.4	3
33.4	7
29.7	4
30.8	17
34.4	8
30.8	13
29.7	32
33.4	13
25	3
26.8	7
31.5	2
32.6	2
32.6	6
29.7	4
38.3	7
37.2	15
28.9	13
29.7	20
27.4	12
36.4	3
36.4	19
28.9	30
28.9	8
35.5	8
33.4	12
32.6	13
35.5	6
33.4	11
28.9	3
28.9	16
33.4	13
40.2	11
27.5	12
24.6	8
40.2	5
28.9	4
35.5	6
33.4	19
32.6	21
34.4	6
31.5	5
31.5	15
30.8	15
40.2	13
36	16
36	10
27.7	22
31.5	16
32.6	7
27.8	1
32.6	14
32.6	22
32.6	6
36	14
33.4	12
38	2
37.2	6
24.4	20
31.5	23
30.8	13
30.8	4
24.5	16
27.9	5
34.4	6
32.6	4
27.6	22
35.5	6
40.2	3
25	18
29.7	20
31.5	22
32	8
35.5	20
38.4	13
33.4	18
27.6	10
35.5	16
26.6	24
37	17
34.4	4
22.5	18
37	9
30.8	16
25.1	8
25.1	14
32.7	3
37	7
30.8	8
32.7	17
26.5	18
40.2	2
37.3	9
38.4	13
35	11
39.4	6
34.4	14
32.7	10
28.1	9
33.4	8
35	6
37.3	2
26.6	12
30.8	27
33	25
30.8	15
31.5	16
32.7	9
40.2	27
34.4	4
35.6	9
36.5	3
31.5	2
38.4	11
27	6
30.8	5
34.4	25
33	9
32.7	18
27.6	20
32.7	14
26.5	14
21	30
21	16
32.7	14
32.7	13
38.4	3
28.1	27
36.5	7
33.5	2
28.1	11
35.6	13
24.6	16
32.7	7
29.7	18
29.7	10
24.7	22
36.5	8
28.1	20
33.5	11
34.4	16
26.4	2
32.7	6
27.5	14
25.3	4
20	7
33.5	14
29.7	3
35.6	4
23.1	14
26.2	8
29.7	14
32.7	27
37.3	18
36.5	8
37.3	11
31.5	5
31.5	8
29.7	7
29	30
30.8	2
30	22
30.9	7
37.3	12
28.1	8
29.8	14
36.5	20
30.9	3
25.4	6
31.5	18
35.6	3
26.3	20
33.5	7
22.5	14
31.5	8
31.5	20
29.8	16
32.7	11
40.2	3
38.4	4
40.2	7
37.3	14
33.5	10
25.4	22
35.6	22
26.2	13
36.5	16
36.5	13
25.5	22
25.5	23
26.3	18
32.8	32
30.9	5
40.2	3
27.5	28
30.9	14
33.5	14
32.8	4
30.9	18
32.8	5
36.5	8
29.8	4
28.1	10
27.4	20
30.9	3
23.1	20
26.4	19
29.8	5
27.4	20
37.3	37
22.5	12
29.8	4
24.6	12
33.5	12
26.5	27
34.4	6
30.9	5
27.4	22
28.1	8
28.1	4
24.7	10
32.8	4
26.3	14
21	14
26.2	8
26.1	6
30.9	10
27	18
26.1	8
31.5	7
23.3	3
37.3	6
32.8	18
28.1	16
28.1	11
24.6	10
24.6	16
30.9	6
33.5	20
28	6
20	9
32.8	22
35.6	11
31.5	20
34.4	7
34.4	6
32.8	10
28.2	20
29.8	7
29.8	25
31.6	12
28.2	3
37.3	30
38.4	2
30.9	16
37.3	35
38.4	8
35.6	5
32.8	5
33.5	12
25.2	18
32.8	2
28.2	6
30	20
39.6	14
33.5	12
30.2	12
35.6	2
37.3	20
24.4	5
27.3	45
32.8	6
23.4	28
34	11
32.8	15
28.2	20
30.2	30
29.8	18
36	7
30.2	10
29	38
30.2	27
26	18
29.9	22
32.8	18
39.6	8
37.3	3
31.6	10
31.6	14
27.2	11
30.2	13
30.2	7
32.8	8
29.9	5
31.6	7
32	22
30.2	10
23.3	7
27.2	13
34.5	8
30.2	35
30.2	20
28.2	18
30.2	10
35.6	6
37	7
37.4	11
33.5	7
29.9	6
38.4	12
40.3	10
32.9	6
30.2	18
32.9	8
34.5	9
30.2	4
28.2	2
36.8	16
34.5	16
29.9	18
35.6	13
29.9	4
33.5	20
28.2	35
28.2	26
23.2	25
25	11
24.1	6
32.9	8
24.1	25
32.9	5
28.2	10
26.2	18
29.9	18
31.6	20
30.2	6
31.6	11
25	22
32.9	8
36.8	3
32.9	20
33.5	16
27.1	16
36.8	16
28.2	4
35.6	16
37.4	24
24.1	11
32.9	27
32.9	10
26.4	13
37.4	7
28.2	20
31.6	25
29	22
30.2	26
30	6
38.4	18
32.9	10
25.7	14
35.6	16
31.6	20
35.7	24
30	6
30	18
30	18
24.2	21
23.5	16
35.7	10
30	7
33	8
38.4	4
33.6	12
30	24
28.2	27
23.4	14
31.6	8
34.5	3
30	2
37.4	9
32.9	4
29.1	23
33.6	10
29.1	6
28.2	8
38.4	6
28.3	22
32.9	6
28.3	35
23.7	36
35.7	14
30	5
33.6	5
35.7	17
32	7
37.4	6
34.5	7
23.5	5
30	18
35.7	10
34.5	2
24.2	10
33.6	11
32	5
29.1	16
37.4	3
34.5	8
33.6	8
35.7	10
35.7	12
26.5	16
34.5	2
30	5
30	4
27	16
33.6	9
31.6	5
25.6	11
35.7	12
24.2	18
33.6	6
23.5	18
30	20
21	30
27.3	18
37.4	12
23.8	11
28.3	1
39.6	18
26.4	33
30	18
32	18
30.3	16
34.5	5
30.3	22
28.3	10
28.3	7
34.5	18
34.5	6
26.4	13
31.8	4
30.3	14
36.8	20
30.3	4
28.3	3
28.3	14
38.4	14
34.5	10
35	1
30.3	7
30.3	7
32	2
30.3	11
35.8	1
22.2	13
30.3	8
33.6	6
31	13
32	13
34.7	10
33.8	6
26.3	31
27.3	8
32	11
35.8	9
31	16
32	12
30.3	5
38.4	10
32	14
37.4	8
35.8	10
31	8
28.4	8
20	18
33.8	9
33.8	11
26.2	8
35.8	18
31	5
21	13
35.8	8
34.7	6
24.4	5
28.4	12
27	18
33.8	4
33.8	5
32	1
32	17
27.2	24
32	2
30.4	5
30.4	17
24.3	11
26.3	6
31.7	15
29.4	4
23.6	20
26.4	13
27.2	9
29.4	18
37.4	7
30.4	3
31.7	6
28.4	6
31.7	4
38.4	14
39.6	20
40.3	7
35.8	7
30.4	11
26	14
30	1
29.4	20
28.4	5
34.7	16
31.7	13
27	4
29.4	14
31.7	14
36.8	6
23.4	9
23.3	9
22.4	36
25.7	14
25.5	12
40.3	2
29.4	12
24.3	9
37.4	27
36.9	6
36.9	2
23.5	18
35.8	6
40.3	2
22.5	23
24.4	16
24.6	4
23.5	9
36.9	14
24.6	16
23.4	16
31.7	3
38.4	1
38.4	3
38	10
24.8	24
36.9	5
38.5	5
23.3	21
39.6	12
24.8	9
37	13
24.7	14
24.7	21
24.6	11
21	15
23.2	8
38.5	15
38.5	6
39.6	8
38.5	8
38.5	11
20	14
24.5	4
40.3	9
23.3	16
24	9
23.1	8
38.5	16
24	8
24.4	8
21	18
23.1	14
40	15
37.6	8
38.5	9
39.8	5
24.4	4
22.1	16
23.1	5
39.8	10
37.6	2
24.4	20
38.5	8
38.5	1
24	7
34.7	26
37.6	11
38.5	2
38.5	6
24	9
38.5	4
40.6	3
22.1	14
22.6	5
38.5	6
22.6	24
22.6	16
23.2	19
38.5	18
38.5	8
38.7	2
38.7	4
23.2	13
24.3	5
38.7	2
37.6	3
23.3	15
23.3	10
38.7	9
39.8	2
22.3	32
28.4	18
23.5	43
21	22
40.6	13
37	11
37	6
36.9	14
22.2	30
38.7	10
37.8	14
37.8	7
38.7	6
38.7	4
32	8
36.9	15
24.2	22
39.8	2
38.7	6
37.8	4
38.7	3
38.7	7
38.7	4
38.7	2
37.8	7
39.8	4
37.8	7
21	15
23.3	30
23.2	9
39.8	5
40.6	1
23.4	20
38.7	9
40.6	6
37.8	13
39	4
39	13
39	12
39	2
39	10
39	11
39	8
39	5
39	19
39	15
39	11
39	20
39	12
39	6
39	20
39	15
39	3
39	12
39	6
39	5
39	15
39	13
39	16
39	11
39	15
39	9
39	20
39	9
39	7
40	9
40	4
40	9
40	4
40	4
40	7
40	12
40	5
40	10
40	11
40	11
40	6
40	8
40	3
40	10
40	7
40	12
40	10
40	18
22	24
22	11
22	22
22	29
22	26
22	16
22	14
22	11
22	14
22	15
22	22
22	14
22	18
22	13
22	20
22	24
22	30
22	16
22	9
22	8

## Sheet: AFC-Fertile
AGE	AFC
27.1	6
36.9	8
36.9	6
35	16
37	7
28.8	12
33.2	7
33	10
30.6	11
29.2	13
35.4	16
39.3	4
40.6	3
35.5	5
23	19
34.4	10
31.1	10
26	18
27	7
37.8	2
32	8
28	4
29.2	20
32.2	7
30.8	22
28.7	16
28.7	12
37	5
27.5	12
30.2	6
38.5	10
31.1	25
39	7
30.6	8
38.5	2
29.4	6
22.1	20
20.2	27
24.6	24
26.5	19
30	16
26.5	15
36.3	4
29.4	20
26.6	20
26.1	8
37.4	11
31	22
34.2	8
30.8	16
28.7	18
28.1	8
37.2	8
38.5	16
34.2	18
22.1	50
28.5	14
26.1	9
35.3	3
23.6	24
37.8	10
22.8	18
28.7	13
31.2	19
38	10
27.1	5
29	7
27.1	8
30.6	8
30.3	8
28	24
30.8	13
31.7	14
36.7	20
25.4	20
24.2	20
26.3	20
27.4	11
32.7	12
25	14
27.4	5
28.6	14
28.5	8
27.4	6
24.2	19
23.4	6
28.5	17
24.2	18
21.2	14
29.2	18
24.3	12
30.2	24
27.5	16
26.3	17
25.5	25
26.3	13
20	20
23.4	8
24.3	14
23.4	16
21.2	18
24.3	15
21.3	18
23.4	17
22.6	16
23.4	15
31.2	24
23.4	18
26.3	14
24.3	18
36.3	5
22.6	16
24.3	10
27.5	7
39.3	9
37.2	5
28.6	12
22.6	16
20	10
24.3	16
24.3	15
24.3	17
29.2	22
31.2	17
20	6
23.4	15
22.6	18
24.3	16
23.4	17
23.4	24
40.9	3
28.1	6
38.5	7
27.5	32
24.3	19
26.3	20
31.2	13
26.3	20
29.2	23
20	16
32.5	12
26.3	18
22.6	12
24.4	29
24.4	16
27.5	16
26.3	21
32.7	23
29.2	20
21.3	19
26.4	17
29.3	18
29.3	16
22.6	20
31.2	18
26.4	16
26.4	19
23.3	20
27.5	32
26.4	18
29.3	13
32.5	4
22.6	14
24.4	12
23.5	24
27.5	27
23.5	24
26.4	24
24.4	13
26.4	17
24.4	15
24.4	15
26.4	16
32.7	18
29.3	16
26.5	12
26.5	30
29.4	14
26.5	8
24.4	6
21.3	6
24.5	19
22.6	14
22.6	16
29.4	17
22.7	20
24.5	16
29.4	18
29.4	6
23.5	16
24.5	16
24.5	24
22.7	8
24.5	8
29.4	18
23.5	17
21.3	17
29.4	16
24.5	16
32.7	30
21.3	17
24.5	18
35	6
22.7	19
21.4	6
21.4	6
23.5	20
21.4	11
22.7	20
24.5	6
22.7	18
38.3	16
29.4	20
24.5	18
23.5	21
29.4	19
22.7	16
23.5	18
23.5	16
22.7	20
23.5	14
31.2	10
29.5	18
21.4	18
22.7	16
23.5	16
23.6	20
29.5	14
29.5	20
31.2	16
22.8	6
20	20
21.4	20
23.6	16
21.4	6
23.6	20
21.4	16
22.8	16
22.8	20
23.6	20
32.9	11
31.5	9
23.6	17
25.5	20
26.5	18
21.5	17
22.8	18
23.6	18
25.5	18
28.6	19
39.9	10
29.5	13
35.4	11
30.8	10
25	17
26	8
27	10
30.1	6
22	6
32.1	2
27	11
27.1	6
23	6
32.1	12
24	36
36.9	5
31.7	13
26.4	8
39.9	22
40	4
28.1	10
32.4	15
30.6	20
35.7	5
29.2	25
30.2	18
31	12
38.5	23
25.1	16
23.1	19
37.6	14
34.6	8
20.1	10
28.5	20
31.2	19
24	8
25.1	10
26.1	20
27.7	22
25	19
37.2	4
32.1	10
22.1	20
31.5	16
32	10
30.4	11
26.1	15
30.5	9
31.2	13
33.5	9
29	10
37.4	13
35	10
33.2	8
35.5	8
30.2	14
25.1	14
27.6	17
34.6	7
26.3	14
27.5	20
31.2	11
24.7	21
28.3	17
33.2	16
29.2	20
35.4	4
32.9	8
24.4	22
28.6	16
26.4	24
30	13
23.8	20
28.8	13
29.8	16
24.7	18
20.1	16
31.2	30
27.1	7
35.9	11
27.1	18
29.2	17
30.5	8
28.3	6
26.3	22
31.2	12
39.6	2
29	12
40.9	5
34.6	15
22.8	18
22.4	16
28.6	14
31.2	6
35	9
25.1	18
24.6	23
26.5	16
33.7	8
26.1	10
29.4	22
28.3	10
32.9	22
28.2	8
30.3	16
36.5	7
27.6	16
23	20
25.8	22
38	9
33.2	11
35.3	3
30.4	15
30.9	18
34.4	7
28.1	5
33.2	12
27.1	15
35.5	7
30	3
30.1	17
20.1	20
37.8	14
40	1
34.6	10
20	14
28.1	9
32	2
25.6	16
23.6	16
28.6	14
31.1	12
37.4	16
31	7
34.4	12
33.2	11
34.4	14
26	7
27.6	16
34	3
39	4
35.9	9
34.2	22
28.4	7
35	2
29	11
29.4	13
28.2	10
21.7	25
30.1	3
24.1	28
23.5	32
25.1	8
26	8
24.3	11
39.9	24
26.3	14
23.5	24
25.4	18
32.7	9
23.8	22
26.7	24
30.4	14
33.2	9
27.8	16
24	16
35.5	5
32.5	10
24.1	16
33	4
40.3	2
36.5	27
34.4	7
37.6	8
29.3	12
34.8	17
31.1	1
34.4	9
38.7	7
29	24
25.1	6
28.5	24
23.7	17
33	15
32.2	22
23	40
31	14
32.1	13
24	10
24	13
25	16
21	16
25	16
25	18
35.3	16
30.1	5
32.1	8
39.9	3
32.1	14
40.3	4
37.6	2
22.3	14
21.1	20
24.1	14
34.8	14
36.7	11
20.1	17
40.6	1
23.1	10
35.4	8
30.3	17
25.3	15
35.7	19
40.6	4
22.3	22
38.5	20
22.3	22
39.6	16
36.5	17
27.8	18
32	8
22.3	18
23.2	18
21.2	16
30.2	14
30.1	12
25.5	16
27.3	18
32.2	12
35.7	17
32.5	18
27.5	15
35	10
28.4	12
24.2	17
26.2	13
29.2	23
34.2	19
32	25
33	5
28.3	16
29.2	17
37.6	7
26.2	20
20.1	14
23.3	10
28.4	17
26.5	18
22.3	17
26.2	18
23.1	8
32.5	17
22	24
28	10
24.2	18
30.4	12
23.3	18
23.1	8
30.4	10
28.4	18
24.2	16
23.3	12
35.7	16
35.7	15
24.2	20
25.3	10
24.2	12
28.4	16
30.4	16
29.1	14
22.3	17
25.3	12
25.3	15
39.3	9
30.4	14
23.3	16
22.4	15
32	15
27.4	17
28.4	16
24.2	17
23.3	17
37.2	27
26.2	18
40.3	10
24.4	5
37	5
35.9	16
30.1	6
30.1	10
34.4	16
32	4
23.6	16
32.1	6
22.9	13
30.1	5
24.6	18
23.4	15
29.6	20
29.6	20
23.9	20
30.3	14
28.6	49
36	4
27.1	18
35.9	18
29.2	13
21.8	18
20	28
21.7	21
30	13
39.9	14
36	12
28.2	10
36.7	8
24.4	6
40.6	2
24.2	22
24.4	16
39	2
23.5	20
26	13
28.2	18
34.2	14
20.2	24
27.8	27
30.6	17
23.6	16
24.2	17
29.2	16
27.4	15
30.1	7
30.2	20
32	8
34.6	10
33.7	13
40.6	8
30.2	10
26	12
27	8
27	18
36	12
25.4	5
28.1	17
27.1	16
26	15
35.3	2
28.6	20
29.3	8
24.4	17
32.9	20
29	16
29.3	24
32	15
24.4	14
32	2
31.2	16
26.1	10
20.3	29
27.1	20
22	20
35.5	14
35.3	6
39.3	5
26.5	32
34.2	10
34.2	14
31	13
27	19
31.1	12
29	12
36.7	15
25.6	14
25.5	18
27.3	19
22.5	14
31.1	30
30.1	5
36.3	8
27.6	16
28.5	6
25.8	18
22	22
21.8	17
24.7	12
25.8	18
28.9	20
24.7	16
38.3	7
33.2	18
32.2	20
28.2	11
29	9
27.1	7
26.7	18
29.3	14
29.3	20
40.3	3
29.3	13
31.1	1
22	18
22	20
35.9	10
36.3	11
30.5	8
28	13
35.5	18
24.5	16
25.6	20
34.4	1
28.1	8
33.7	6
31	9
35.3	3
27.5	16
30.2	17
27	4
28	7
24.4	8
31	10
39.3	3
27.1	19
34	19
35.9	7
30.3	16
29.1	16
35.5	20
24.4	17
24.4	20
31.5	11
33.7	10
30.9	9
34.8	10
38.7	6
40.9	22
32.7	15
35.7	14
30.3	9
30.2	5
38.3	6
28.7	20
35.9	5
28.1	15
26.1	7
34	9
37.8	15
28.1	15
22.7	16
40	5
20.2	18
28.2	16
26.9	18
25.6	6
27.1	16
35.5	5
27.4	23
23.5	14
26.3	25
29	14
33.7	16
31.7	5
30	6
25.1	8
22.9	17
29.6	14
29.3	17
25.1	10
35.5	8
38.3	9
35.3	8
28	18
33.5	4
31.5	9
28.5	16
34.6	8
35.4	20
40.3	2
40.3	2
20.5	22
32	6
24	19
30.1	10
30.1	14
26.5	13
27.1	8
23	8
23.8	18
40.6	1
30.6	17
29.5	17
35.4	16
26.5	14
38.3	15
30.8	14
31.2	14
29.5	12
25	6
29	12
27.1	10
29.2	20
36.5	15
33.7	12
38.7	24
24.1	12
32.7	4
33.5	10
30.6	10
32.9	13
26.1	12
30.8	18
24.6	17
26.4	24
38	4
28.7	24
26.6	28
25.1	16
22.8	19
36.7	15
30.2	18
29.8	20
30	16
29	20
32.2	3
23.9	14
22	15
37.4	4
37.4	6
25.2	24
26	11
38.7	15
26.1	9
35.4	2
37.2	3
32.9	18
26.6	32
20.2	16
27.2	20
27.2	22
28.3	12
25.2	12
27.2	16
30.3	20
22.2	20
23.1	18
25.2	16
27.2	19
24.1	16
25.2	15
22.2	14
21.1	24
23.1	24
30.3	18
26.2	20
22.2	25
23.1	16
24.1	18
25.2	18
25.2	14
25.2	13
22.2	18
39.6	16
25.2	12
22.2	22
23.2	13
30.3	15
25.2	18
27.2	20
26.2	15
23.2	15
30.3	16
35.7	14
22.2	14
27.3	16
28.3	15
29.1	16
30.3	16
30.3	14
23.2	14
22.2	18
30.3	20
37.6	2
39.6	30
22	17
23.2	14
22.3	17
26.9	19
26.9	15
26.9	6
24.7	20
27.8	16
24.7	15
21.8	17
38.7	2
24.4	13
28.2	36
20.2	14
21.6	18
32	12
33	15
40.9	3
25.2	13
29.2	13
29.3	11
38.3	4
22.8	19
23.8	20
34.6	14
29.3	18
28.2	12
23.2	18
25.1	16
32.7	13
24.5	20
38	7
26.2	19
32.4	18
23.7	18
32.2	20
23.7	18
40.3	1
34.4	14
30.5	13
33	11
30.2	18
40.9	1
36.7	4
29.5	13
30.6	13
38.3	12
25	10
30.1	19
28.1	13
31.1	14
31.1	20
28	12
35	6
33.5	21
32.7	18
37	9
20.1	19
27.8	16
27.4	18
34.8	8
31.5	16
30.6	18
28.9	20
35.5	7
25	25
28.7	13
25.1	18
26	3
24.5	12
30.1	5
32.1	6
29.3	15
35.4	13
34.2	9
28	9
37.6	8
33.5	8
29.3	10
30.5	17
30.5	9
20	16
30.6	12
30.6	14
25.5	19
30.6	18
27.4	26
34.4	16
32.2	12
27.2	13
37.4	2
29.1	10
27.2	11
38.5	2
32	10
32	7
25.4	10
30.5	12
32.7	14
31.2	19
29.2	14
37	8
32.7	12
29.4	14
25.6	12
23.8	14
30.3	17
33.7	14
27.7	13
27.6	20
35.3	12
31.5	12
39.9	6
29.8	13
23.5	17
38.7	9
38.5	1
30.8	8
33	1
30.9	13
35.5	2
28.1	7
30.9	14
37.2	7
21.6	22
35.7	24
40.9	12
39.6	2
25.5	20
28.3	17
28.5	25
38	11
25	8
25	12
22	10
35	12
30	8
36.5	5
28.6	18
35.7	12
23.3	19
28.4	16
24.2	17
27.4	16
23.3	23
23.3	19
25.3	10
40.9	4
24.2	16
29.1	19
23.3	17
25.5	16
27.4	15
35.7	4
37.6	19
28.4	18
30.4	18
35	19
22.4	13
25.3	16
32.5	18
30.4	17
30.4	16
25.3	14
30.4	19
24.2	19
22.4	12
35.9	18
21.2	13
22.4	16
22.4	16
22.4	17
20.1	12
25.3	12
28.4	19
22.4	19
23.4	14
22.4	15
25.3	11
28.2	10
34.4	10
27.4	19
22.5	16
25.4	13
26.3	19
22.5	16
28.5	16
22.5	12
28.5	13
21.2	22
28.5	18
25.4	17
22.5	16
25.4	18
30.5	16
34.6	19
30.5	19
27.4	16
25.4	13
30.5	6
26.3	16
22.5	9
21.2	18
35.9	17
30.5	18
32.7	16
32.7	15
25.4	16
20.1	19
35.9	22
26.3	15
38.3	20
40.6	2
24.2	17
30.9	26
39.3	11
28.2	15
27.2	21
28.2	22
24.5	18
26.6	14
25.2	8
30.3	4
31.7	10
25.5	20
21.5	30
26.1	20
30.5	17
32.9	15
34.8	10
25.8	8
24.5	20
25.6	14
27	2
27	22
29.1	9
28.2	14
36.5	6
24	17
25.1	19
27.2	7
22.1	8
28.3	5
28.3	24
24.1	19
25.2	14
22.1	16
27.3	19
31.7	11
32.4	9
25.8	20
28.8	14
30.9	11
27.8	14
21.7	27
29.6	13
30.9	8
22.2	20
20.4	24
28.8	20
23.8	20
27.7	19
21.7	29
24.6	12
20.4	22
33.7	3
27.5	8
29.3	10
29.8	20
28.8	20
21.7	16
29.8	16
26.7	20
25.8	20
21.7	6
22.3	20
26.7	16
20.4	19
23.8	18
23.8	16
22.3	18
25.8	16
28.8	20
25.8	18
28.8	6
24.6	30
26.7	30
25.8	16
30.9	12
28.8	20
20.5	18
20.5	15
23.8	18
28.9	16
27.8	18
23.9	18
24.7	19
27.8	22
25.8	20
29.8	16
28.9	16
26.9	18
25.8	20
24.3	17
22.6	24
28.2	10
27.6	24
30	16
23	2
31.2	22
32.1	10
22.3	28
25.5	17
30.8	10
22.2	18
39.6	3
26.3	6
29.1	8
35.7	8
27.5	24
38.7	8
28.1	17
34	18
34.2	7
34.2	17
30.1	6
23.6	20
24.5	16
27.5	16
29.5	16
30.6	16
28.6	18
23.6	24
25.5	22
27.6	22
25.5	16
25.5	27
25.5	16
27.6	14
28.7	18
40.9	6
31	21
29.5	20
28.7	20
25.6	30
26.6	12
34.6	21
26.6	16
22.9	18
28.7	16
27.7	12
21.5	17
30.8	12
30.8	14
28.7	11
22.9	14
25.6	14
23.7	16
27.7	32
29.5	20
23.7	24
29.5	20
22.9	22
25.6	16
23.7	11
22.9	14
26.6	10
26.6	18
27.7	16
22.9	20
22.9	16
25.6	15
28.7	16
27.7	20
24.6	11
31.7	11
21.5	16
22.9	14
30.8	20
29.5	16
24.6	8
20.2	9
26.6	15
27.7	20
20.2	19
21.5	16
21.5	20
22.1	20
21.6	15
20.2	20
21.6	6
20.2	16
22.1	18
26.6	14
32.9	16
22.1	20
35.4	19
33.7	17
32.9	19
36.9	17
27.7	18
23.8	18
22.1	18
22.1	19
31.7	14
26.7	16
23.8	18
38.7	7
30.9	16
28.8	24
22.2	12
22.2	17
20.3	12
23.8	24
28.8	16
29.6	14
30.1	7
28.1	13
29.1	11
35.9	14
27.2	17
30	12
37.4	8
27.5	24
23.7	20
25.6	26
28.6	28
32.2	14
30.2	10
28.7	16
40.6	1
34.8	5
27.1	16
28.2	5
28.3	7
36.5	13
29.3	20
35.5	18
34.8	9
28.9	24
34.8	10
34.8	8
35.9	8
35.9	25
29.2	12
22.6	14
36.9	12
33.5	5
37.8	12
28.2	18
27	18
27.6	18
21	6
27.2	8
27.8	16
35	3
35	4
27	11
29.2	16
37.4	1
30	4
29.3	13
32.4	18
25.8	15
36.3	2
32.2	5
23.4	17
36	3
27.2	15
40.3	8
37.2	12
23	7
32.1	6
35.5	25
25	8
26	16
31.1	12
25.1	6
25.5	12
33.2	3
31	19
36.7	10
36.5	7
35.3	5
34.6	10
31.1	15
22	9
23.1	2
29.6	16
25.8	16
29.3	25
36.3	15

## Sheet: AMH-Infertile
AGE	AMH
29.1	9.25
40	7.7
36	1.05
32.1	3.87
32.1	9.5
33.1	2.93
31.1	3.28
23.6	8.87
22.2	2.4
29.1	1.34
25.2	3.8
31.1	2.87
28.1	4.7
23	3.9
34.1	6.2
27.3	7.15
32.1	1.5
30.1	8.4
38.1	2.2
39.1	1.7
36	4.18
34.1	3.2
22.3	3.4
26.3	6.3
28.1	1.6
30.1	4.2
31.1	3.16
34.1	0.72
36	5.31
31.1	5.35
26.2	0.42
34.1	5
28.1	1.16
23.4	2.61
25.2	0.26
33.1	3.2
28.1	0.6
30.1	3.4
25.4	6.9
30.1	3.5
35.1	1.93
36	9.5
29.1	5.9
32.1	1.98
30.1	3.7
32.1	2.5
35.1	7
28.1	1.17
36	2.3
29.1	2.89
29.1	5.33
28.1	7.22
31.1	1.92
29.1	6.09
26	0.98
27.1	7.9
28.1	7.6
26	7.2
40	0.26
27.1	5.74
32.1	3.7
36	0.7
27	6.8
33.1	2.5
33.1	3.88
29.1	3.35
26.1	3.08
30.1	3.4
29.1	9.8
27.4	8.8
32.1	3.2
32.1	3.5
28.1	2.9
29.1	9.3
32.1	3.8
28.1	2.5
30.1	8.9
30.1	7.3
27.4	3.2
29.1	0.85
28.1	3.8
35.1	0.85
27.4	0.28
33.1	1.25
27.5	6.8
29.1	0.18
25.3	5.9
26.2	4
28.2	6.6
30.1	4.8
30.1	9.2
32.1	3.6
30.1	5.2
26.2	5.4
37	4.6
28.2	2.8
27	5.1
37	5.7
33.1	5.5
30.1	5.5
30.1	5.8
28.2	0.15
27	0.17
27.5	6.4
35.1	4.4
37	4.1
25.2	2.7
29.1	1.6
27.5	7.1
30.1	2.9
25	2.3
23.3	6.6
34.1	0.15
30.1	3.9
23.3	6.4
36	3.6
32.1	7.7
26.3	2.6
32.1	7.4
35.1	0.93
27.6	5.9
22.6	8.83
32.1	6
34.1	1.2
32.1	4.1
32.1	7.7
32.1	5.1
34.1	2.5
32.1	1
27.7	2.3
23.7	7.3
31.1	5.1
36	8.7
29.2	4.6
36	3.3
38.1	3
33.1	4.6
31.1	5.1
27.7	1.2
37	0.26
31.1	6.1
28.2	5.1
35.1	0.73
27	2.3
22.8	6.2
22.2	5.3
26.4	8.5
33.1	5.8
33.1	2
25.3	2.95
32.2	6.93
31.1	9.63
32.2	1.93
38.1	2.4
29.2	6.47
23.2	6.8
27.3	6.08
40	2.74
33.1	1.48
28.2	1.92
33.1	3.74
30.1	9.59
28.2	8.4
28.2	3.33
34.1	5.6
25.2	6.69
39.1	2
26.5	3.74
23.3	1.77
23.4	9.63
31.1	2.76
32.2	8.7
27.3	3.97
30.1	4.24
30.1	4.9
28.2	3.49
22.5	7.7
30.1	1.84
23.4	2.5
28.3	3.4
32.2	0.91
29.2	1.93
23.7	6.67
33.1	2.43
33.1	9.05
31.1	5.47
34.1	0.13
37	3.3
29.2	3.8
28.3	5.47
22.7	2.8
22.9	3.4
24	5.7
28.3	2.51
30.1	6.68
31.1	4.59
36	2.01
28.3	7.59
33.1	1.18
38.1	7.46
29.2	8.77
24.3	3.38
23.5	8.62
31.1	0.174
25.6	5.62
31.1	2.74
27	3.09
28.3	8.7
31.1	3.5
29.2	6.9
31.1	0.2
30.1	4.6
24.6	2.3
28.3	3.6
36	3.2
30.1	7.6
26.4	8.1
28.3	1.57
25.5	6.19
33.1	2.89
26.3	7.71
26.3	2.3
31.1	2.7
32.2	5.1
32.2	7.6
32.2	3.8
32.2	5.85
31.1	8.19
25.5	9.8
30.1	6.13
28.3	3.21
29.2	2.6
36	3.29
24.4	2.74
27.2	2.3
30.1	3.44
27.2	3.4
23.5	8.4
28.3	3.78
30.2	9.07
26.6	8.67
26.7	3.1
27.2	8.93
28.3	6.12
20	9.33
30.2	2.23
35.1	0.5
35.1	3.77
31.1	3.14
24.3	1.27
28.3	3.69
22.4	7.14
27	2.17
34.1	5.8
28.3	6.17
36	9.01
28.3	6.92
35.1	5.7
30.2	2.39
28	1.3
39.1	2.4
30.2	9.03
26.7	8.73
35.1	1.58
25.4	3.6
30.2	7
33.1	2.3
21	6.47
26.6	3.72
29.3	1.5
31.2	1.36
26.6	6.06
26.6	3.4
39.1	1.15
37	0.8
25	1.46
35.1	0.85
22.1	1.59
38.1	0.61
30.2	0.96
27	2.04
21	6.49
30.2	7.28
34.1	5.71
29.3	3.26
33.1	2.3
26.7	7.3
29.3	9
24.3	0.5
30.2	3.37
24.2	7.36
27.1	1.23
26.8	2.03
29.3	2.24
25.6	7.6
34.1	5.3
33.1	4.7
33.1	1.8
32.2	1.27
21	4.3
33.1	7.9
29.3	2.8
35.2	0.06
32.2	4.4
36	4.47
32.2	6.19
38.1	9.08
32.2	3.7
30.2	0.26
25.3	0.08
29.3	8.8
38.1	0.15
35.2	8.3
40	1.14
28	9.4
26.8	1.3
24.2	8.3
27.1	6.04
37	7.8
36.1	0.77
24.3	7.6
33.1	4.5
26.9	4.7
33.1	2.8
24.4	5.4
25.5	9.1
28	2.7
36.1	2.25
30.2	2.24
40	9.3
25.2	4.1
29.3	3.7
27.7	2.34
26.5	6.5
26.5	3.09
32.2	8.5
29.3	2
23.5	5.17
34.1	3.8
26.4	0.94
24	8.6
35.2	3.6
35.2	1.4
29.3	9.5
30.2	3.4
25.2	3.2
36.1	1.84
31.2	5.8
25.1	7.9
22.1	9.27
26.3	1.025
28	7.83
35.2	4.1
31.2	0.43
33	4
29.3	2.52
30.2	1.6
31.2	6.5
31.2	2.64
27.7	7.3
27	6.25
32.2	3.7
33	7.5
30.2	6.5
29.3	1.57
23.3	6.7
24.1	5.8
39.1	1.41
32.2	1.62
33	3.4
36.1	3.04
26.1	8.8
23.2	6.7
24.1	2.3
30.2	0.63
32.2	2.71
28	1.35
22.8	8.29
30.2	3.06
25.2	7.6
28	1.55
30.2	5.23
28	2.08
35.2	2.4
30.2	3.57
25.3	4.5
35.2	7.04
25.2	1.69
35.2	6.3
26.2	6.73
27.8	1.93
34	7.2
26.4	8.3
35.2	8.84
27	5.6
34	4.45
37	9.8
22.7	9.76
31.2	2.19
30.3	3.9
28.4	3.92
36.1	0.02
31.2	1.19
30.3	5.45
31.2	3.4
28.4	5.7
30.3	1.84
27	5.2
25.8	2.54
35.2	3.2
35.2	1.8
36.1	3.08
31.2	6.8
35.2	5.18
30.3	2.2
25.8	1.8
26.6	3.53
33	6.2
33	2.1
26.7	6.06
31.2	7.3
34	7.9
32.2	0.6
25.6	4.5
32.2	2.61
30.3	2.9
28.4	2.75
28.4	2.09
34	3.87
32	7.7
33	4.7
37	7.8
30.3	2.35
30.3	2.59
26.9	3.67
30.3	0.45
31.2	5.78
34	7.03
33	3
27	1.9
25	9.16
30.3	2.11
33	7.38
32.3	4.38
28.4	5.65
23.2	5.6
29	6.58
30.3	2.2
28.4	1.21
36.1	1.49
33	0.7
38.1	0.66
22.2	8.94
32.3	2.53
30.3	6.27
30.3	3.29
27.9	2.61
33	5.33
33	1.97
28.4	3.5
22.3	2.14
30.3	6.74
32.3	4.2
32.3	0.88
30.3	3.1
32.3	2.21
30.3	5.42
33	2.8
33	5.76
26.5	3.6
32.3	2.58
27.9	1.89
25.4	5.6
20	8.93
35.2	2.06
26.4	3.86
30.3	0.55
34	2.48
28.4	5.01
36.1	7.86
36.1	0.93
36.1	0.79
33	5.63
27.8	4
36.1	1.09
40	0.93
25.3	8.48
32.3	3.53
30.3	4.19
25.2	2.85
30.3	1.78
24.2	6.46
32.3	6.16
31.2	1.25
32.3	0.59
28	2.3
35.2	1.17
29	5.48
29	1.91
35.2	2
23.3	2.6
33	2.14
35.2	3
28.5	2.98
28.5	6.09
38.1	3.53
30.4	4.43
27.7	4.59
31.2	8.32
26.3	6.59
30.4	6.59
24.3	7.6
36.1	1.18
26.2	5.6
30.4	7.66
26.1	3.16
34	2.6
33.2	1.41
25.1	4.52
38.1	3.85
28.5	5.18
34	5.55
36.1	2.27
27.6	3.04
32.3	7.14
34	4.27
24.5	7.43
29	4.5
33.2	9.14
29	1.78
34	1.87
21	3.82
32.3	3.89
26.1	6.39
27	2.7
31.2	4.4
24.6	5.88
27.4	0.62
36.1	1
23.4	4.91
25.1	8.74
35	6.9
23.5	7.57
26.5	3.24
36	1.81
34	2
33.2	2.15
30.4	1.65
35.3	5.9
26.5	8.21
28.5	7.12
27.4	6.27
35.3	5.23
33.2	4.65
26.6	4.8
23.2	6.13
29.4	4.19
32.3	2.05
29.4	0.86
37.1	4.43
35.3	0.76
29.4	4.72
30.4	1.85
29.4	8
34	1.9
33.2	0.59
34	8.24
31.2	4.029
30.4	2.66
31.2	2.08
29.4	1.73
35.3	0.96
32.3	4.89
36.2	3.1
30.4	5.11
38.2	6.14
33.2	4.76
34.2	7.03
36.2	5.34
25	1.18
26.8	7.035
27	6.76
28.5	2.8
37.1	6.36
37.1	2.68
28.5	3.17
28.5	1.42
36.2	3.1
30.4	6.14
32.3	6.05
20	1.53
38.2	0.052
24.4	1.84
31.2	5.17
34.2	4.84
22.8	7.74
26.7	0.73
32	2.92
38.2	0.53
30.4	3.13
31.3	0.6
27.2	3.01
30.4	4.8
33.2	0.43
32.4	2.4
28.5	1.79
31.3	2
29.4	2.21
28.5	4.8
25	6.14
29.4	0.43
25.2	0.6
34.2	9.51
30.4	5.6
32.4	9.85
33.2	1.96
33.2	0.87
32.4	1.28
33.2	1.58
23.4	0.93
30.4	9.91
33.2	9.8
33.2	3.2
34.2	1.36
39.1	0.616
26.5	0.6
31.3	9.85
30.4	6.76
32.4	0.47
27.1	1.93
30.4	0.7
28	1.19
21	9.99
30.4	5.12
30.4	1.18
36.2	5.41
34.2	6.75
35.3	5.49
34.2	8.02
30.4	5.31
25.6	2.41
36.2	6.94
35.3	4.66
31.3	3.73
32.4	6.35
33.2	1.74
30.4	3.92
36.2	0.12
30.4	1.78
37.1	0.22
26.4	1.69
26.3	8.4
38.2	0.42
29.4	1.79
30	8.12
30.5	0.24
38.2	0.23
23.5	8.1
30.5	0.4
26.2	7.54
31.3	1.11
27	5.96
28.6	4.22
36.2	1.33
32.4	3.13
24.4	5.98
27.2	2.83
27	7.35
31.3	4.24
32.4	4.98
30.5	1.14
36.2	0.65
38.2	2.39
33.2	0.63
35.3	4.09
39.1	0.12
30.5	1.74
32.4	2.43
28.6	5.36
37.1	0.11
32.4	2.81
27.2	1.14
32.4	6.13
34.2	6.54
27	3.48
27.2	2.52
31.3	0.51
30.5	3.17
40	1.4
36.2	6.56
25.4	5.89
31.3	1.83
28.6	9.2
30.5	8.3
26.2	5.5
29.4	2.46
34.2	2.93
36.2	1.05
31.3	6.5
39.2	3.73
30.5	2.13
29.4	1.2
33.2	5.32
23.6	8.5
31.3	0.3
36.2	1.97
31.3	0.77
34.2	2.65
35.3	4.07
30.5	2.24
34.2	6.5
30.5	2.99
33.2	3.16
32.4	7.13
28.6	3.22
26.1	0.83
25.4	1.32
31.3	8.1
36.2	0.55
35.3	0.85
30.5	4.62
32.4	2.34
36.2	3.08
36	1.12
39.2	2.02
31.3	9.92
32.4	8.7
27.3	1.07
30.5	1.4
26.4	0.16
29.4	2.57
34.2	7.21
36.3	0.41
30.5	5.57
24.6	9.13
35.3	0.59
28.6	9.48
35.3	2.03
26.5	0.78
35	5.76
28.6	6.09
27.4	5.74
26.5	0.34
33	0.11
37.1	1.41
29	1.47
37.1	2.77
30.5	6.32
35.4	0.16
24.6	7.66
34.2	2.33
30.5	9.58
37.1	3.29
22.6	1.75
36.3	0.27
25.3	3.6
31.3	7.57
30.5	1.09
34.2	0.12
35.4	3.53
30.5	5.34
34.2	1.24
27.5	9.26
31.3	0.93
29.5	2.8
32.4	5.94
35.4	1.06
22.3	2.94
31.3	5.89
35.4	1.43
38.2	1.78
31.3	6.45
37.1	0.72
29.5	5.79
38.2	3.78
29.5	2.52
30.5	6.55
37.1	2.61
25.2	9.07
26.4	7.92
34.2	1.51
34.2	3.22
32.4	1.31
38.2	0.22
22.4	6.39
28.6	3.09
27.5	7.35
34.2	2.68
33	1.7
31.4	2.7
34.2	0.12
28.6	2.58
29.5	0.59
30	2.05
36.3	5.41
26.2	7.92
25	7.87
30	6.96
30.6	2.19
25	2.2
35.4	2.57
35.4	0.5
40.1	2.98
38.2	0.99
37.1	2
28.6	1.5
33	1.98
24.3	2.54
36.3	1.05
30.6	2.25
29.5	7.54
32.4	3
28.6	1.4
31.4	1.09
40.1	0.56
27.4	5.57
30.6	1.35
30.6	4.62
24.4	4.35
37.1	1.2
35.4	0.12
30.6	8.2
34.2	1.98
38.2	3.72
35.4	0.29
24.5	5.67
33.3	2.15
39.2	3.27
35.4	0.12
33.3	0.16
35.4	3.13
23.8	3.25
35.4	1.77
28.7	9.1
36.3	0.8
39.2	1.46
24	5.5
34.2	2.3
31.4	5.85
32.4	3.56
33.3	2.35
24	6.18
25.5	2.26
32.4	1.65
25.5	1.35
40.1	0.57
36.3	0.59
37.1	0.42
35.4	5.98
23.7	1.84
31.4	1.93
28.7	4.91
33.3	6.6
38.2	3.34
29.5	0.96
40.1	1.56
26.2	2.34
30.6	2.14
29.5	1.64
28.7	1.01
29.5	4.59
28.7	5.51
28.7	4.63
24	6.2
31.4	1.46
26.2	9.35
26.3	4.2
24	6.79
40.1	0.005
30.6	5.61
40.1	0.9
28.7	1.5
32.4	5.62
28.7	4.7
27.2	2.8
24.2	2.38
32	1.27
33.3	6
40.1	4.15
32.5	1.61
27.1	1.21
33.3	0.07
30.6	3.4
39.2	0.56
37	2.5
30.6	7.7
33.3	6.5
35.4	1.36
32.5	1.1
32.5	1.09
34.2	1.26
28.7	2.64
38.2	0.23
39.2	9.1
25.5	8.17
37.2	2.83
33.3	1.8
33.3	2.43
26.3	5.48
24.3	1.37
36.3	4.98
34.2	4.64
37.2	2.71
26.5	1.25
27	5.21
37.2	1.93
34.2	1.58
23	4
29.5	1.09
38.2	1.06
32.5	2.61
31.4	4.71
23	7.8
34.2	2.3
28.7	1.9
36.3	2.49
26.4	0.85
25.6	6.83
32.5	2.7
36.3	4.12
33.3	2.63
27.1	1.14
36.3	0.12
31.4	0.59
32.5	1.43
31.4	1.62
26.4	6.28
39.2	0.52
35.4	1.54
33.3	2
33.3	0.49
28.7	1.59
24.5	1.6
32.5	3.35
31.4	0.82
29.5	4.2
28.7	5.05
36.3	0.89
30.6	4.32
28.7	2.46
29.5	2.48
28.7	0.04
33.3	2.58
36.3	0.63
34	4.09
31.4	1.35
30.6	2.3
22.6	2.49
39.2	0.68
30.6	2.6
27	2.42
34.3	1.8
36.3	4.9
29.5	0.33
30.6	8
28.8	1.86
36.3	2
34.3	2.3
32.5	3.9
28.8	3.12
30.6	4.48
21	3.8
34.3	1.92
29.5	2.72
34.3	7.2
28.8	5.8
38	1.26
27.4	2.17
37.2	1.01
38.3	4.81
21	5.8
31.4	2.52
28.8	4.9
34.3	5.4
28.8	3.92
27	7.2
35	6.37
33.3	4.8
29.5	1.3
34.3	0.12
31.4	1.56
38.3	1.31
28.8	6.7
30.6	0.48
26.5	0.46
30.6	6.14
33.3	0.85
30.6	1.69
29.5	3.66
39.2	2.09
34.3	7.43
40.1	0.77
33.3	0.77
35.5	4.45
27	1.97
33.3	1.41
39.4	1.11
28.8	6.16
25.5	2.85
26.5	2.31
28.8	3.73
27.5	2.8
32.5	6.84
33.3	0.12
35.5	0.88
28.8	1.23
28.8	4.91
35.5	7.45
30.6	0.33
28.8	5.69
32.5	7.96
30	2.13
35.5	1.58
30	2.5
33.3	6.2
27	8.64
30.7	4.8
21	2.1
29	3.4
33.3	6.6
25.4	2.28
32.5	0.95
33	3.53
31.4	5.97
29.6	3.8
33	1.84
37.2	2.08
37.2	1.93
31.4	4.3
36	1.93
37.2	2.91
32.5	8.7
30.7	5.32
30.7	2.64
38.3	0.12
34.3	3.79
35.5	1.39
30.7	0.8
29.6	1.44
28.8	0.24
26.1	2.3
35.5	3
27	2.1
26.1	2.23
29.6	7.41
34.3	0.38
31.4	7.51
40.1	4.88
32.5	1.15
30.7	2.86
33.4	0.57
36.4	0.12
36.4	0.96
30.7	0.43
34.3	0.19
25.7	1.62
30.7	0.88
27.5	0.42
28.8	3.7
23	4.85
27	5.51
29.6	0.57
24.9	0.12
29.6	1.14
34.3	0.66
38.3	3.12
38.3	1.23
29.6	7.6
29.6	1.91
32.5	6.67
32.5	1.25
25.7	4.3
24	2.06
27	1.69
36.4	3.9
24	6.7
38.3	0.25
30.7	4.01
25.8	4.3
27.4	0.77
30.7	5.39
33.4	1.42
34.3	1.7
28.8	2.24
26	3.6
29.6	1.5
27	0.41
28.8	2.5
28	5.7
36.4	2.26
30.7	6.1
33.4	0.18
39.4	0.53
28.9	0.12
34.3	0.45
31.4	0.12
24.1	3.36
29.6	0.5
39.4	2.9
36.4	3.5
28.9	3.11
36.4	2.8
27.3	0.48
32.5	5.06
25.8	2.75
36.4	1.41
31.4	2.41
34.3	1.5
28.9	2.95
28.9	5.3
33.4	0.18
39.4	1.8
34.3	2.48
29.6	1.7
31.5	2.8
27	6.7
28.9	1.85
35.5	1.57
29.6	0.76
35.5	4.34
35.5	1.46
28.9	2.62
33.4	1.35
28.9	3.42
30.7	1.7
29.6	2.2
33.4	4.4
38.3	3.12
29.6	5.1
36.4	0.12
40	0.3
26.5	4.6
32.5	2.56
38.3	0.12
33.4	1.4
32	1.4
24.2	1.9
35.5	0.61
33.4	0.12
31.5	6.4
37.2	1.6
25.7	4.1
38.3	0.54
34.3	0.72
25.6	7.5
33.4	0.31
34.3	4.9
32.6	0.1
30.7	1.33
25.7	3.6
29.6	1.64
30	2.8
25.6	2.52
32.6	0.97
38.3	0.74
32.6	2.24
32.6	2.36
27.2	0.34
34.3	5.6
29.6	6.02
35.5	4.4
30.8	0.12
35.5	0.005
30.8	2.7
27	2.31
36.4	1.58
28.9	5.1
30.8	2.5
38.3	1.03
33.4	1.18
32.6	3.2
34.3	0.95
38.3	0.03
29.6	1.21
34.3	1.18
32.6	2.4
36.4	0.5
27.3	1.3
29.6	7.16
36.4	1.09
30.8	5.06
29.6	1.66
32.6	2.02
29	1.63
38.3	0.25
39.4	1.34
39.4	1
40.2	0.78
25.8	2.9
25.9	3.63
25.9	0.51
26.7	2.08
27.3	1.27
34.4	1.4
37.2	0.33
34.4	5.2
33.4	0.83
29.7	1.06
30.8	1.38
34.4	1.08
30.8	0.18
29.7	0.51
33.4	1.56
25	0.9
26.8	1.31
31.5	1.13
32.6	2.41
32.6	0.51
29.7	1.06
36.4	0.24
38.3	0.51
37.2	2.48
28.9	1.41
29.7	3.92
27.4	0.45
36.4	0.12
36.4	6.6
28.9	8.4
28.9	0.17
35.5	1.77
33.4	3.72
32.6	5.6
35.5	2.01
33.4	1.45
28.9	2.27
28.9	7.22
33.4	3.19
40.2	1.47
27.5	2.74
24.6	4.77
40.2	0.96
28.9	2.77
35.5	1.6
33.4	1.66
32.6	6.74
27.6	0.14
34.4	1.84
31.5	2.43
31.5	6.06
30.8	6.9
40.2	5.37
36	3.86
36	2.3
27.7	2.76
31.5	3.7
32.6	6.61
27.8	0.2
32.6	5.94
32.6	4.32
32.6	1.77
36	2.83
33.4	3.31
38	0.4
30.8	0.12
37.2	1.73
24.4	3.15
31.5	5.54
30.8	0.76
30.8	1.57
24.5	2.35
27.9	0.42
34.4	2.91
32.6	3.6
27.6	3.15
35.5	0.28
40.2	1.28
25	6.68
29.7	2.74
31.5	8.07
32	1.52
35.5	0.48
38.4	1.65
33.4	6.7
27.6	2.93
35.5	1.24
26.6	5.64
37	4.68
34.4	0.12
22.5	5.98
37	0.05
30.8	7.29
25.1	1.94
25.1	1.67
32.7	0.12
37	0.12
30.8	2.18
32.7	1.15
26.5	1.9
40.2	0.12
37.3	1.67
38.4	1.3
35	2.6
39.4	1.12
38.4	0.42
34.4	4.45
32.7	3.3
28.1	4.63
33.4	1.1
35	0.12
37.3	0.12
26.6	4.42
30.8	1.09
33	2.95
30.8	7.3
31.5	8.18
32.7	5.77
40.2	7.8
34.4	0.41
35.6	3.27
36.5	0.19
31.5	0.23
38.4	1.96
27	1.28
30.8	1.02
34.4	3.85
33	1.46
32.7	2.73
27.6	5.89
32.7	3.47
26.5	3.63
21	2.5
21	4.92
32.7	2.94
32.7	1.26
38.4	1.74
28.1	1.08
36.5	0.86
33.5	0.66
28.1	2.21
35.6	1.44
24.6	7.5
32.7	1.26
29.7	7.29
29.7	2.46
24.7	3.89
36.5	1.26
33.5	0.12
28.1	3.2
33.5	2.41
34.4	6.8
26.4	0.28
32.7	1.35
27.5	8.15
25.3	1.39
20	1.87
33.5	2.2
29.7	2.18
35.6	1
23.1	8.14
26.2	2.76
29.7	1.15
32.7	6.35
37.3	6.6
36.5	2.36
34.4	0.12
37.3	1.12
31.5	1.81
31.5	2.79
29.7	1.34
29	7.22
30.8	2.01
30	5.5
30.9	0.85
37.3	3.62
28.1	3.61
29.8	1.33
36.5	6.53
30.9	1.13
25.4	0.14
31.5	7.27
35.6	0.88
26.3	2.71
33.5	4.99
22.5	1.32
31.5	2.23
31.5	6.84
29.8	1.33
32.7	1.44
40.2	0.12
38.4	2.16
40.2	2.61
37.3	7.66
33.5	2.58
25.4	4.68
35.6	3.51
28.1	0.12
26.2	2
36.5	3.32
36.5	0.76
25.5	7.43
25.5	4.04
26.3	1.47
32.8	0.8
30.9	0.13
40.2	0.32
27.5	7.13
30.9	2.29
33.5	5.89
32.8	0.6
30.9	3.09
32.8	1.86
36.5	0.42
29.8	0.29
28.1	3.4
27.4	1.86
30.9	1.69
23.1	7.66
26.4	3.67
29.8	1.56
27.4	6.56
37.3	0.66
22.5	2.2
29.8	0.86
32.8	0.12
24.6	3.03
40	0.68
33.5	1.56
26.5	4.76
34.4	0.05
30.9	1.13
27.4	5.49
28.1	2.64
28.1	0.21
24.7	3.63
32.8	1.65
26.3	2.86
21	0.98
26.2	3.51
26.1	0.72
30.9	0.0075
27	5.85
26.1	1.99
31.5	0.46
23.3	0.73
37.3	1.19
32.8	5.7
28.1	6.52
28.1	3.8
24.6	2.61
24.6	5.34
30.9	1.49
33.5	7.78
28	2.13
20	1.2
32.8	7.05
35.6	2.26
31.5	5
34.4	5.8389
34.4	1.59
32.8	1.29
28.2	5.06
29.8	1.96
29.8	7.71
31.6	1.23
28.2	1.29
37.3	7.77
38.4	0.51
30.9	3.81
37.3	7.5
38.4	0.33
35.6	1.55
32.8	1.83
36.5	1.23
33.5	2.98
25.2	3.04
32.8	0.15
34.4	0.27
28.2	0.38
30	1.46
39.6	0.77
33.5	1.76
30.2	4.05
35.6	0.4
37.3	3.63
24.4	4.27
27.3	6.95
32.8	0.49
23.4	6.05
34	1.69
32.8	2.03
28.2	2.76
30.2	2.63
29.8	7.71
36	0.79
30.2	1.15
29	6.41
30.2	6.66
26	2.88
29.9	3.67
32.8	4
39.6	0.73
37.3	0.62
31.6	2.69
31.6	3.11
27.2	1.6
30.2	1.24
30.2	0.76
32.8	2.8
29.9	1.48
31.6	1.97
32	6.31
30.2	2.1243
23.3	1.5
27.2	5.36
34.5	1.88
30.2	6.9
30.2	1.27
28.2	2.37
30.2	2.1
35.6	1.64
37	1.78
37.4	2.1856
33.5	0.3
29.9	2.4
38.4	2.91
40.3	1.46
32.9	1.9
30.2	5.5
32.9	1.24
34.5	0.91
30.2	0.17
28.2	7.75
36.8	1.9763
34.5	6.53
29.9	1.81
35.6	0.7
29.9	1.07
33.5	3.38
28.2	2.68
28.2	8.1
23.2	3.79
25	5.37
24.1	2.74
32.9	1.01
24.1	3.22
32.9	0.8
28.2	2.86
35.6	0.74
26.2	3.96
29.9	7.07
31.6	4.8
30.2	2.91
31.6	0.85
25	2.2
32.9	1.17
36.8	0.41
32.9	1.63
33.5	1.6852
27.1	1.79
35.6	0.2
36.8	1.66
28.2	0.85
35.6	7
37.4	3.46
24.1	1.38
32.9	3.6
32.9	2.93
26.4	5.61
25	0.12
37.4	0.24
28.2	3.78
31.6	3.86
29	5.96
30.2	2.07
30	3.89
38.4	2.71
35.6	0.7
32.9	2.99
25.7	1.28
35.6	2.93
31.6	1.4
35.7	7.07
30	4.37
30	5.22
30	4.96
24.2	8.36
23.5	1.35
35.7	1.57
30	1.69
40.3	0.17
33	0.17
38.4	4.39
33.6	1.79
30	8.01
28.2	7.92
23.4	2.55
31.6	4.4
34.5	1.8
30	0.14
37.4	0.13
32.9	1.02
29.1	2.71
33.6	5.74
29.1	4.9
28.2	2.84
38.4	0.22
28.3	3.3
32.9	1.44
28.3	4.85
23.7	7.22
35.7	4.96
30	1.25
33.6	0.74
35.7	7.24
32	2.5
37.4	0.31
34.5	1.21
23.5	0.02
36.8	0.14
30	4.55
35.7	7.86
34.5	0.35
24.2	2.9
40.3	0.78
33.6	0.19
32	2.42
29.1	0.21
37.4	0.04
34.5	2.66
33.6	4.5
35.7	0.81
35.7	3.9
26.5	5.04
34.5	3.14
30	1.52
30	0.12
27	7.69
33.6	0.38
31.6	2.07
25.6	3.58
35.7	4.37
24.2	2.72
33.6	1.08
23.5	6.18
30	3.51
21	5.48
40.3	0.12
27.3	4.9
37.4	3.94
23.8	3.17
28.3	0.11
39.6	1.14
26.4	1.94
30	9.41
36.8	0.67
32	6.85
30.3	3.79
34.5	0.42
30.3	7.85
28.3	5.7
28.3	2.65
34.5	7.31
34.5	1.83
26.4	7.51
31.8	0.52
30.3	3.86
36.8	6.5
30.3	1.53
28.3	4.71
28.3	2.13
38.4	1.52
34.5	4.07
35	0.12
30.3	2.88
30.3	1.43
32	2.89
30.3	3.09
35.8	0.12
22.2	5.5
30.3	5.71
33.6	2
31	5.46
32	5.92
34.7	2.36
33.8	4.61
26.3	6.39
27.3	4.17
32	1.92
35.8	4.04
31	4.76
32	4.93
30.3	2.45
38.4	4.63
32	6.66
37.4	1.48
35.8	1.26
31	0.95
28.4	4.35
20	1.84
33.8	4.21
33.8	2.78
26.2	4.26
35.8	6.45
31	0.49
21	4.24
35.8	2.72
34.7	0.69
24.4	1.09
28.4	2.36
28.4	0.37
27	4.3
33.8	1.63
33.8	1.71
32	0.83
32	4.67
27.2	7
32	0.48
30.4	2.25
30.4	8.02
24.3	2.42
26.3	2.94
31.7	5.64
29.4	0.89
23.6	4.78
26.4	4.49
27.2	3.91
29.4	7.94
37.4	1.15
30.4	0.41
31.7	1.93
28.4	8.04
31.7	0.76
38.4	2.19
39.6	7.44
40.3	3.72
35.8	1.98
30.4	1.97
26	6
30	0.12
29.4	4.06
28.4	1.75
34.7	3.39
31.7	4.02
27	1.45
29.4	5.32
31.7	5.18
36.8	0.31
23.4	2.42
23.3	3.9
22.4	4.61
25.7	5.94
25.5	2
40.3	0.94
29.4	2.52
24.3	2.38
37.4	6.83
36.9	0.33
36.9	0.65
23.5	4.5
35.8	1.08
40.3	0.81
22.5	5.33
24.4	7.03
24.6	0.62
23.5	2.25
36.9	3.81
24.6	5.83
23.4	4.51
31.7	0.27
20	1.64
38.4	2.07
38.4	0.64
38	4.58
24.8	4.12
36.9	1.37
38.5	2.06
23.3	4.34
39.6	3.1
24.8	0.63
37	3.02
24.7	2.15
24.7	7.38
24.6	2.04
21	7.44
23.2	1.85
38.5	5.62
38.5	2.65
39.6	1.74
38.5	3.07
38.5	6.28
20	2.24
24.5	2.48
40.3	2.45
23.3	4.16
24	4.44
23.1	7.155
38.5	7.395
24	3.617
24.4	3.995
21	5.371
23.1	5.772
40	4.63
37.6	2.58
38.5	2.33
39.8	1.69
24.4	4.273
22.1	7.21
23.1	0.78
39.8	1.363
23.1	0.14
37.6	0.265
24.4	3.65
38.5	3.08
38.5	0.4
24	7.62
24	3.11
34.7	6.74
37.6	2.3
38.5	0.14
38.5	3.06
24	1.5
40.6	0.993
24.3	1.89
38.5	0.96
40.6	1.4
22.1	5.3
22.6	3.05
38.5	0.44
22.6	9.54
22.6	6.7
23.2	6.8
38.5	8
38.5	0.212
38.7	0.5
38.7	3.09
23.2	6.6
24.3	1.82
38.7	1.005
37.6	0.24
23.3	6
20	4.2
23.3	5.63
38.7	1
39.8	0.5
22.3	3.2
28.4	4.4
23.5	7.87
21	2.46
40.6	1.7
37	1.89
37	0.38
36.9	2.8
22.2	5.6
38.7	6.74
37.8	0.36
37.8	2.33
38.7	1.04
38.7	1.15
32	0.96
36.9	3.32
24.2	6.19
39.8	0.14
38.7	0.84
37.8	0.88
38.7	0.102
38.7	2.84
38.7	0.54
38.7	0.75
37.8	0.45
39.8	0.24
37.8	2.4
21	0.94
23.3	3.72
23.2	4.86
40.6	0.012
39.8	3.36
40.6	0.03
23.4	9.52
38.7	2.8
40.6	1.2
37.8	3.07
39	1.95
39	3.4
39	3.1
39	2.7
39	2.36
39	1.6
39	1.6
39	2.2
39	1.92
39	2.69
39	2.7
39	3.15
39	4.45
39	0.81
39	6.2
39	5.6
39	2.6
39	3.93
39	1.02
39	1.34
39	3.46
39	4.93
39	6.9
39	3.8
39	2.72
39	4.58
39	7.5
39	1.66
39	0.52
40	1.98
40	1
40	1.98
40	0.8
40	1.7
40	1.42
40	6.42
40	1.5
40	0.98
40	1.6
40	3.87
40	5.5
40	3.08
40	0.4
40	1.8
40	2.71
40	2.3
40	1.8
40	4.2
22	3.37
22	4.6
22	3.9
22	2.2
22	7.6
22	2.59
22	2.84
22	4.3
22	4.49
22	3.05
22	9.17
22	7.2
22	4
22	5.97
22	4.1
22	5.7
22	3.76
22	4.38
22	5.98
22	1.8

## Sheet: AMH-Fertile
AGE	AMH
27.1	2.95
36.9	1.5
36.9	1.78
35	5.32
37	1.46
28.8	2.7
33.2	1.55
33	0.9
30.6	3.79
29.2	3.35
35.4	3.69
39.3	0.68
40.6	1.83
35.5	0.12
23	7.74
34.4	2.03
31.1	1.91
26	6.8
27	2.41
37.8	0.12
32	3.24
28	1.08
29.2	6.7
32.2	3.86
30.8	9.65
28.7	2.82
28.7	5.85
37	1.93
27.5	0.66
30.2	1.09
38.5	3.43
31.1	7.79
39	0.88
30.6	0.053
38.5	0.05
29.4	2.92
22.1	7.84
20.2	4.55
38.7	0.02
24.6	3.13
26.5	7.18
30	6.8
26.5	9.28
36.3	0.23
29.4	6.86
26.6	4.72
26.1	5.61
37.4	6.51
31	4.53
34.2	1.05
30.8	3
28.7	2.18
28.1	2.5
37.2	1.48
38.5	7.51
34.2	4.7
22.1	5.28
28.5	3.3
26.1	3.65
35.3	0.12
23.6	8.11
37.8	1.43
22.8	4.72
28.7	2.14
31.2	9.49
38	1.58
27.1	1.65
29	4.37
27.1	2.51
30.6	0.31
30.3	6.38
28	7.5
30.8	2.1
31.7	6.56
36.7	6.38
25.4	5.6
24.2	8.3
26.3	5.46
27.4	1.91
32.7	3.11
25	4.72
27.4	2.82
28.6	4.54
28.5	3.2
27.4	2.31
24.2	1.4
23.4	4.03
28.5	3.57
24.2	6.65
21.2	3.87
29.2	4.8
24.3	3.4
30.2	3.03
27.5	6.4
26.3	5.6
25.5	5.2
26.3	1.7
20	8
23.4	3.5
24.3	2.4
23.4	5.3
21.2	7
24.3	4.46
21.3	5.74
23.4	2.26
22.6	9.51
23.4	4.9
31.2	4
23.4	8.48
26.3	4.56
24.3	7.1
36.3	0.33
22.6	6.18
24.3	3.84
27.5	2.93
39.3	1.21
37.2	0.54
28.6	4.78
22.6	5.12
20	6.49
24.3	2.12
24.3	2.46
24.3	4.5
29.2	7
31.2	5
20	4.6
23.4	1.25
22.6	7.76
24.3	5.94
23.4	5.5
23.4	2
40.9	0.67
28.1	1.57
38.5	3.02
27.5	3.6
24.3	7.55
26.3	6.15
31.2	6.74
26.3	8.11
29.2	8.4
20	1.98
32.5	2.48
26.3	6.44
22.6	4.64
24.4	2.61
24.4	4.53
27.5	6.13
26.3	3.13
32.7	5.38
29.2	3.68
21.3	3.96
26.4	5.86
29.3	3.9
29.3	1.77
22.6	3.51
31.2	6.95
26.4	6.63
26.4	2.22
23.3	9.38
27.5	5.62
26.4	3.57
29.3	3.29
32.5	0.96
22.6	5.22
24.4	3.89
23.5	2.1
27.5	4.66
23.5	5.16
26.4	5
24.4	3.6
26.4	6.65
24.4	2.61
24.4	3.8
26.4	0.68
26.4	2.18
32.7	8.49
29.3	4.5
26.5	1.17
26.5	1.034
29.4	3.6
26.5	5.05
24.4	6.31
21.3	5.1
24.5	6.14
22.6	3.91
22.6	5.45
29.4	2.19
22.7	7.09
24.5	3.54
29.4	3.73
29.4	3.23
23.5	4.77
24.5	7.8
24.5	3.64
22.7	2.31
24.5	6.72
29.4	0.53
23.5	2.05
21.3	0.572
29.4	1.84
24.5	5.97
32.7	2.24
21.3	3.2
24.5	3.6
35	7.01
22.7	3.02
21.4	7.81
21.4	8.44
23.5	1.17
21.4	8.75
22.7	8.96
24.5	6.48
22.7	5.04
38.3	8.36
29.4	9.58
24.5	9.05
23.5	4.46
29.4	3.49
22.7	8.11
23.5	2.25
23.5	3.83
22.7	6.84
23.5	1.97
31.2	3.54
29.5	7.22
21.4	8
22.7	6.83
23.5	5.58
23.6	9.72
29.5	6.65
29.5	3.07
31.2	6.16
22.8	7.02
20	4.4
21.4	7.18
23.6	4.25
21.4	6.77
23.6	3.92
21.4	6.7
22.8	1.68
22.8	7.58
23.6	8.3
32.9	2.51
31.5	6.1
23.6	3.37
25.5	6.7
26.5	8.9
21.5	6.3
22.8	8.35
23.6	8
25.5	4.66
28.6	8.35
39.9	2.29
29.5	1.25
35.4	2.8
30.8	1.2
25	6.9
26	2.08
27	3.8
30.1	1.2
22	1.4
32.1	0.76
27	3.23
27.1	2.21
23	1.4
32.1	2.3
24	6.83
36.9	0.14
31.7	6.56
26.4	0.319
39.9	7.02
40	0.27
28.1	3.2
32.4	4.6
30.6	7.4
35.7	2.59
29.2	3.39
30.2	7.17
31	2.05
38.5	1.33
25.1	2.9
23.1	8.3
37.6	4.62
34.6	1.47
20.1	3.887
28.5	3.53
31.2	5.62
24	1.191
25.1	1.18
26.1	6.87
27.7	1.71
25	7.38
37.2	1
32.1	1.6
22.1	8.96
31.5	6.78
32	1.18
30.4	2.2
26.1	5.59
30.5	2.44
31.2	0.36
33.5	0.82
29	1.99
37.4	2.97
35	2.02
33.2	1.72
35.5	0.73
30.2	1.43
25.1	3.42
27.6	3.2
34.6	0.68
26.3	2.84
27.5	7.44
31.2	0.53
24.7	8.2
28.3	7.42
33.2	2.35
29.2	1.9
35.4	0.2
32.9	0.45
24.4	7.94
28.6	4.13
26.4	8.11
30	3.8
23.8	5.76
28.8	8.6
29.8	5.21
24.7	7.41
20.1	2.25
31.2	7.92
27.1	2.34
35.9	0.52
27.1	3.74
29.2	5.33
30.5	7.02
28.3	3.23
26.3	3.1
31.2	2.19
39.6	0.168
29	2.12
40.9	0.096
34.6	2.62
22.8	1.53
22.4	6.75
28.6	5.09
31.2	0.51
35	2.34
25.1	9.704
24.6	6.23
26.5	3.86
33.7	0.76
26.1	5.95
29.4	1.26
28.3	6.676
32.9	7.7
28.2	0.78
30.3	5.53
36.5	0.14
27.6	7.8
23	8.95
25.8	5.12
38	1.39
33.2	3.67
35.3	0.53
30.4	5.37
30.9	2.51
34.4	1.1
28.1	1.7
33.2	8.25
27.1	4.32
35.5	2.63
30	0.17
30.1	5.86
20.1	1.18
37.8	3.36
40	1
34.6	5.85
20	0.72
28.1	2.05
32	0.53
25.6	3.12
23.6	8
28.6	3.6
31.1	2.06
37.4	6.33
31	1.12
34.4	1.41
33.2	5.01
34.4	0.82
26	1.96
27.6	5.76
34	1.18
39	0.19
35.9	1.99
34.2	7.09
28.4	1.86
35	0.12
29	2.31
29.4	3.15
28.2	2.93
21.7	9.63
30.1	0.17
24.1	4.11
23.5	4.29
25.1	6.67
26	2.18
24.3	2.3
39.9	7.27
26.3	6.65
23.5	7.49
25.4	7.46
32.7	0.83
23.8	4.85
26.7	5.3
30.4	3.77
33.2	0.79
27.8	9.28
24	1.31
35.5	0.25
32.5	5.95
24.1	2.843
33	5.02
40.3	2.41
36.5	9.704
34.4	0.89
37.6	0.39
29.3	0.91
34.8	5.7
31.1	0.15
34.4	2.37
38.7	0.59
29	7.73
25.1	3.92
28.5	4.31
23.7	3.83
35.3	0.23
33	3.85
32.2	2.67
23	5.9
31	3.9
32.1	3.8
24	2.5
24	2.9
25	5.5
21	3.6
25	6.6
25	5.9
35.3	5.4
30.1	1.2
32.1	1.02
39.9	0.42
32.1	3.04
40.3	1.93
37.6	0.15
22.3	5.79
21.1	9.56
24.1	4.79
34.8	2.45
36.7	0.77
20.1	2.7728
40.6	0.59
23.1	3.79
35.4	1.1
30.3	6.52
25.3	5.5
35.7	7.76
40.6	0.48
22.3	9.172
38.5	7.3
22.3	9.7
39.6	4.61
36.5	5.97
27.8	7.67
32	4.72
22.3	6.35
23.2	7.85
21.2	7.64
30.2	2.18
30.1	2.84
25.5	9.87
27.3	8.08
32.2	2.49
35.7	5.92
32.5	7.32
27.5	2.8
35	2.1
28.4	3.36
24.2	8.95
26.2	4.65
29.2	4.46
34.2	7.15
32	3.87
33	0.12
28.3	4.68
29.2	3.8
37.6	0.54
26.2	8.34
20.1	5.36
23.3	3.32
28.4	5.14
26.5	8.46
22.3	7.3
26.2	6.03
23.1	7.13
32.5	4.88
22	6.55
28	1.09
24.2	8.4
30.4	3.18
23.3	6.29
23.1	7.58
30.4	2.97
28.4	7.2
24.2	4.87
23.3	3.33
35.7	4.59
35.7	4.95
24.2	7.28
25.3	2.6
24.2	2.54
28.4	6.46
30.4	4.97
29.1	2.8
22.3	6.97
25.3	2.4
25.3	5.88
39.3	2.4
30.4	2.4
23.3	6.2
22.4	5
32	3.78
27.4	5.53
28.4	5.3
24.2	5.97
23.3	6.61
37.2	7.1
26.2	3.2
40.3	5.73
24.4	0.18
37	1.92
35.9	5.28
30.1	1.18
30.1	2.8
34.4	3.59
32	1.12
23.6	7.79
32.1	1.21
22.9	5.66
30.1	1.17
24.6	7.82
23.4	6.35
29.6	5.31
29.6	6.84
23.9	6.58
30.3	5.224
28.6	2.64
36	0.49
27.1	4.94
35.9	1.8
29.2	2.59
21.8	3.61
20	5.04
21.7	5.31
30	2.4
39.9	3.6
36	4.1
28.2	2.84
36.7	1.9
24.4	0.03
40.6	1.03
24.2	3.16
24.4	5.3
39	0.096
23.5	1.3
26	3.3
28.2	7.25
34.2	2.7
20.2	2.37
27.8	5.24
30.6	8.07
23.6	5
24.2	0.98
29.2	2.81
27.4	3.8
30.1	2.26
30.2	1.37
32	1.42
34.6	1.04
33.7	2.82
40.6	1.81
30.2	7.79
26	3.6
27	2.68
27	6.32
36	2.6
25.4	1.5
28.1	6.23
27.1	5.72
26	4.76
35.3	0.82
28.6	6.35
29.3	2.11
24.4	2.23
32.9	2.8
29	1.68
29.3	6.48
32	5.48
24.4	2.25
32	0.24
31.2	2.24
26.1	6.46
20.3	3.91
27.1	6.96
22	2.3
35.5	2.81
35.3	1.4
39.3	0.59
26.5	9.35
34.2	2.08
34.2	0.53
31	2.6
27	4.74
31.1	3.91
29	2.86
36.7	4.7
25.6	7.53
25.5	7.41
27.3	6.43
22.5	4.67
31.1	5.18
30.1	1.62
36.3	1.75
27.6	1.35
28.5	3.53
25.8	0.14
22	7.7
21.8	3.49
24.7	8.38
25.8	6.37
28.9	9.39
24.7	6.16
38.3	1.03
33.2	5.69
32.2	2.05
28.2	9.85
29	0.88
27.1	2.81
26.7	8.29
29.3	3.1
29.3	6.15
40.3	1.2
29.3	2.01
31.1	0.442
22	5.15
22	6.43
35.9	1.35
36.3	1.03
30.5	1.4
28	5.02
35.5	2.34
24.5	1.73
25.6	5.55
34.4	1.61
28.1	2.82
33.7	0.62
31	2.7
35.3	0.8
27.5	5.48
30.2	6.69
27	1.51
39.3	0.12
28	2.8
24.4	4.67
31	1.4
39.3	0.35
27.1	2.38
34	7.48
35.9	0.32
30.3	4.18
29.1	4.24
35.5	6.94
24.4	1.97
24.4	1.22
31.5	0.47
33.7	2.49
30.9	0.87
34.8	2.67
38.7	4.79
40.9	4.81
32.7	0.73
35.7	6.27
30.3	4.53
30.2	1.06
38.3	0.59
28.7	7.5
35.9	4.35
28.1	5.2
26.1	7.13
34	2.77
37.8	5.29
28.1	4.1
22.7	6.03
40	0.72
20.2	8.97
28.2	7.75
26.9	5.41
25.6	6.23
27.1	2.73
35.5	0.53
27.4	2.94
23.5	1.69
26.3	6.66
29	4.28
33.7	2.57
31.7	0.23
30	1.9
25.1	6.1
22.9	3.65
29.6	8.78
29.3	2.47
25.1	6.02
35.5	0.85
38.3	0.14
35.3	1.84
28	8
33.5	1.45
31.5	1.91
28.5	0.84
34.6	3.86
35.4	6.02
40.3	0.42
40.3	0.92
20.5	4.5
32	0.2
24	4.35
30.1	2.54
30.1	2.7
26.5	4.58
27.1	9.98
23	2.02
23.8	4.95
40.6	2.921
30.6	8.3
29.5	4.32
35.4	0.92
26.5	5.46
38.3	4.96
30.8	2.21
31.2	2.05
29.5	9.2
25	1.27
29	2.41
27.1	5.53
29.2	7.4
36.5	3.72
33.7	4.44
38.7	4.91
24.1	6.28
32.7	2.33
33.5	0.32
30.6	0.73
32.9	2.27
26.1	4.45
30.8	5.29
24.6	3.8
28.1	0.12
26.4	6.79
38	0.83
28.7	8.46
26.6	9.22
25.1	3.2
22.8	4.4
36.7	3.32
30.2	0.6
29.8	7.32
30	3.7
29	2.97
32.2	1.45
23.9	7.13
22	7.08
37.4	0.96
37.4	0.207
25.2	9.06
26	3.8
38.7	8.38
26.1	6.52
35.4	4.43
37.2	0.37
32.9	2.43
26.6	3.72
20.2	5.5
27.2	7.194
27.2	8.23
28.3	4.75
25.2	8.83
27.2	5.17
30.3	6.01
22.2	2.53
23.1	6.44
25.2	5.58
27.2	7.02
24.1	7.36
25.2	8.14
22.2	3.63
21.1	8.48
23.1	4.4
30.3	8.71
26.2	9.65
22.2	8.38
23.1	4.85
24.1	7.61
25.2	8.29
25.2	5.34
39.6	0.14
25.2	3.62
22.2	5.59
39.6	6.21
25.2	2.35
22.2	4.32
23.2	2.34
30.3	8.22
25.2	8.37
27.2	9.91
26.2	5.88
23.2	7.43
30.3	7.28
35.7	7.28
22.2	2.83
27.3	9.46
28.3	4.07
29.1	9.94
30.3	5.26
30.3	3.56
23.2	6.39
22.2	7.69
30.3	8.17
37.6	0.157
39.6	8.42
22	4.75
23.2	2.84
22.3	8.46
26.9	7.88
26.9	3.4
26.9	6.48
24.7	9.41
27.8	8.51
24.7	9
21.8	5.09
38.7	1.3
24.4	3.75
28.2	3.28
20.2	3.77
21.6	5.11
32	0.21
33	0.28
40.9	0.2
25.2	6.88
29.2	2.4
29.3	2.2
38.3	1.68
22.8	4.22
23.8	9.09
34.6	2.92
29.3	6.29
28.2	3.82
23.2	8.34
25.1	3.62
32.7	2.4
24.5	5.29
38	4.07
26.2	7.96
32.4	6.47
23.7	2.64
32.2	2.76
36.3	0.35
23.7	7.9
40.3	0.03
34.4	5.04
30.5	5.24
33	2.43
30.2	6.5
40.9	0.2
36.7	0.26
29.5	2.93
30.6	2.53
38.3	2.1
25	3.63
30.1	5.16
28.1	3.6
31.1	3.72
31.1	3.77
28	3.89
35	0.92
33.5	3.99
32.7	2.02
37	1.36
20.1	9.09
27.8	6.19
37.4	6.95
27.4	4.27
34.8	1.77
31.5	7.96
30.6	7.6
28.9	9.9
35.5	1.37
25	5.16
28.7	8.06
25.1	5.06
26	0.46
24.5	1.67
30.1	0.34
32.1	1.52
29.3	5.3
35.4	0.62
34.2	1.38
28	2.47
37.6	0.475
33.5	3.03
29.3	0.78
30.5	5.87
30.5	3.69
20	3.8
30.6	3.14
30.6	3.1
25.5	2.06
30.6	7.16
27.4	9.9
34.4	8
32.2	1.08
27.2	3.09
37.4	0.652
29.1	8.1
27.2	4.53
38.5	1.03
32	2.52
32	4.76
25.4	6.99
30.5	2.8
32.7	1.61
31.2	2.99
29.2	4.46
37	1.15
32.7	2.38
29.4	2.47
25.6	2.08
23.8	3.16
30.3	5.66
33.7	3.2
27.7	3.93
27.6	2.87
35.3	2.64
31.5	1.35
39.9	1.48
29.8	5.07
23.5	1.96
38.7	1.1
38.5	0.74
30.8	0.78
33	0.14
30.9	2.03
35.5	0.63
28.1	1.35
30.9	5.6
37.2	0.3
21.6	4.11
35.7	8.33
40.9	7.24
34.2	0.12
39.6	3.23
25.5	7.27
28.3	5.842
28.5	6.06
38	2.5
25	2.6
25	3.5
22	2.23
35	2.8
30	1.7
36.5	0.22
28.6	5.8
35.7	1.886
23.3	6.94
28.4	5.72
24.2	8.23
27.4	6.54
23.3	9.99
23.3	7.13
25.3	2.74
40.9	0.63
24.2	7.86
29.1	8.13
23.3	6.62
25.5	5.65
27.4	2
35.7	1.69
37.6	4.72
28.4	6.42
30.4	6.07
35	7.37
22.4	5.06
25.3	6.37
32.5	7.36
30.4	5.86
30.4	7.29
25.3	4.48
30.4	7.34
24.2	8.52
22.4	4.5
35.9	6.53
21.2	2.91
22.4	5.69
22.4	6.64
22.4	5.18
20.1	2.72
25.3	3.62
28.4	8.28
22.4	8.04
23.4	4.1
22.4	6.43
25.3	3.95
28.2	1.28
34.4	1.29
27.4	6.06
22.5	5.97
25.4	3.29
26.3	7.88
22.5	5.64
28.5	5.82
22.5	3.88
28.5	4.8
21.2	7.14
28.5	2.48
25.4	6.37
22.5	6.33
25.4	7
30.5	7.29
34.6	5.32
30.5	5
27.4	4.89
25.4	3.5
30.5	0.8
26.3	7.15
22.5	2.84
21.2	6.1
35.9	3.03
30.5	3.06
32.7	2.17
32.7	4.94
25.4	5.23
20.1	2.5
35.9	9.63
26.3	3.91
38.3	4.19
40.6	0.175
24.2	10
30.9	9.17
39.3	3.1
28.2	7.36
27.2	3.16
28.2	2.36
24.5	7.23
26.6	3.12
25.2	5.494
30.3	8.214
31.7	3.68
25.5	7.7
21.5	8.95
37.6	0.14
26.1	1.66
30.5	6.4
32.9	5.12
34.8	0.46
25.8	4.69
24.5	5.47
25.6	3.45
27	0.58
27	5.69
29.1	0.89
23	0.14
28.2	4.22
36.5	1.2
24	4.68
25.1	8.19
27.2	6.67
22.1	6.76
28.3	6.78
28.3	6.98
24.1	4.47
25.2	3
22.1	7.101
27.3	9.27
31.7	5.8
32.4	2.1
25.8	4.8
28.8	6.1
30.9	6.6
27.8	2.2
21.7	7.01
29.6	5.23
30.9	5.33
22.2	8.1
20.4	5.04
28.8	8.17
23.8	7.3
27.7	4.31
21.7	9.89
24.6	9.2
20.4	2.5
33.7	0.82
27.5	1.08
29.3	4.95
29.8	6.72
28.8	9
21.7	3.14
29.8	4.66
26.7	2.32
25.8	8.36
21.7	8.14
22.3	9.68
26.7	8.08
20.4	2.36
23.8	6.27
23.8	7.16
22.3	6.46
25.8	3.05
28.8	7.23
25.8	8.32
28.8	6.48
24.6	9.16
26.7	4.99
25.8	6.83
30.9	4.36
28.8	9.99
20.5	5.91
20.5	7.12
23.8	9.97
28.9	5.3
27.8	7.62
23.9	7.79
24.7	4.25
27.8	2.94
25.8	3.94
29.8	4.6
28.9	5.87
26.9	8.04
25.8	6.24
24.3	6.61
22.6	7
28.2	2.02
27.6	3.05
30	5.8
23	0.77
31.2	2.8
32.1	2.73
22.3	3.59
25.5	0.98
30.8	1.75
22.2	1.79
39.6	0.14
26.3	1.4
29.1	1.44
35.7	0.79
27.5	3.72
38.7	1.59
28.1	5.73
34	5.9
34.2	1.91
34.2	5.16
30.1	1.44
23.6	5.25
24.5	7.14
27.5	5.46
29.5	9.62
30.6	7.07
28.6	3.77
23.6	4.4
25.5	8.31
27.6	6.59
25.5	10
25.5	7.1
25.5	2.4
27.6	5.68
28.7	5.92
40.9	1.05
31	2.48
29.5	9.9
28.7	8.2
25.6	7.31
26.6	3.26
34.6	2.1
26.6	5.1
22.9	6.06
28.7	3.2
27.7	2.14
21.5	6.99
30.8	4.83
30.8	6.96
28.7	6.78
22.9	8
25.6	7.7
23.7	1.75
27.7	3.13
29.5	7.64
23.7	7.91
29.5	2.92
22.9	4.82
25.6	8.25
23.7	3.57
22.9	3.12
26.6	5.91
26.6	6.45
27.7	2.95
22.9	2.59
22.9	3.72
25.6	6.77
28.7	2.66
27.7	8.19
24.6	2.37
31.7	2
21.5	5.91
22.9	3.03
30.8	8
29.5	4.92
24.6	6.59
20.2	3.37
26.6	3.16
27.7	3.22
20.2	3.38
21.5	8.18
21.5	7.08
22.1	6.26
21.6	6.99
20.2	7.44
21.6	3.2
20.2	7.38
22.1	7.96
26.6	5.41
32.9	9.81
22.1	9.54
35.4	7.79
33.7	5.53
32.9	3.4
36.9	9.96
27.7	3.61
23.8	4.89
22.1	5.8
22.1	5.67
31.7	5.98
26.7	3.24
23.8	7.61
38.7	2.84
30.9	6.97
28.8	7.71
22.2	5.7
22.2	9.57
20.3	9.42
23.8	9.25
28.8	8.94
29.6	8.6
30.1	1.97
28.1	1.56
29.1	1.63
35.9	3.25
27.2	4.35
30	2.3
37.4	0.33
27.5	7.11
23.7	9.68
25.6	4.94
28.6	2.87
32.2	0.14
30.2	2.82
28.7	5.39
40.6	0.66
34.8	1.84
27.1	3.37
28.2	2.06
28.3	1.34
36.5	5.99
29.3	7.56
35.5	7.69
34.8	2.02
28.9	3.16
34.8	5.6
34.8	0.77
35.9	0.82
35.9	6.4
29.2	5.6
22.6	4.69
36.9	3.6
33.5	1.14
37.8	2.75
28.2	4.31
27	3.5
27.6	6.61
21	8.26
27.2	3.05
27.8	7.02
35	0.49
35	1.2
27	3.4
29.2	3.4
37.4	0.25
30	8.3
29.3	2.4
32.4	7
25.8	6.82
36.3	0.12
32.2	1.06
23.4	2.47
36	0.73
27.2	5.99
40.3	0.37
37.2	1.14
23	1.11
32.1	1.04
35.5	2.72
25	1.56
26	6.32
31.1	3.38
25.1	1.41
25.5	3.91
33.2	0.94
40.6	0.14
31	9.7
36.7	1.57
36.5	6.05
35.3	0.53
34.6	5.88
31.1	2.63
22	6.67
23.1	0.14
29.6	9.1
25.8	9.39
29.3	7.09
36.3	6.4
